# Supplementary material for: Machine learning approaches for predicting the link of the global trade network of liquefied natural gas
Source: PLoS One. 2025 Jul 30;20(7):e0326952. doi: 10.1371/journal.pone.0326952 (PMC12310025; doi:10.1371/journal.pone.0326952)
Supplement: S1 File — (ZIP) [file pone.0326952.s001.zip]

Archive with 39 entries (38 files):
- LNG-data/
- LNG-data/pre-data1.csv
- __MACOSX/LNG-data/._pre-data1.csv
- LNG-data/LNG-2009.csv
- __MACOSX/LNG-data/._LNG-2009.csv
- LNG-data/LNG-2020.csv
- __MACOSX/LNG-data/._LNG-2020.csv
- LNG-data/LNG-2008.csv
- __MACOSX/LNG-data/._LNG-2008.csv
- LNG-data/LNG-2018.csv
- __MACOSX/LNG-data/._LNG-2018.csv
- LNG-data/LNG-2019.csv
- __MACOSX/LNG-data/._LNG-2019.csv
- LNG-data/LNG-2014.csv
- __MACOSX/LNG-data/._LNG-2014.csv
- LNG-data/LNG-2001.csv
- __MACOSX/LNG-data/._LNG-2001.csv
- LNG-data/LNG-2015.csv
- __MACOSX/LNG-data/._LNG-2015.csv
- LNG-data/LNG-2003.csv
- __MACOSX/LNG-data/._LNG-2003.csv
- LNG-data/LNG-2017.csv
- __MACOSX/LNG-data/._LNG-2017.csv
- LNG-data/LNG-2002.csv
- __MACOSX/LNG-data/._LNG-2002.csv
- LNG-data/LNG-2006.csv
- __MACOSX/LNG-data/._LNG-2006.csv
- LNG-data/LNG-2012.csv
- __MACOSX/LNG-data/._LNG-2012.csv
- LNG-data/LNG-2013.csv
- __MACOSX/LNG-data/._LNG-2013.csv
- LNG-data/LNG-2007.csv
- __MACOSX/LNG-data/._LNG-2007.csv
- LNG-data/LNG-2005.csv
- __MACOSX/LNG-data/._LNG-2005.csv
- LNG-data/LNG-2004.csv
- __MACOSX/LNG-data/._LNG-2004.csv
- LNG-data/LNG-2010.csv
- __MACOSX/LNG-data/._LNG-2010.csv
