# Supplementary material for: Machine learning approaches for predicting the link of the global trade network of liquefied natural gas
Source: PLoS One. 2025 Jul 30;20(7):e0326952. doi: 10.1371/journal.pone.0326952 (PMC12310025; doi:10.1371/journal.pone.0326952)
Supplement: S1 File — (ZIP) [file pone.0326952.s001.zip › LNG-data/pre-data1.csv]

	0	1	2	3	4	5	6
0	['Gabon' 'Oman']	1.0	0.16666666666666666	0.6213349345596119	0.2	6.0	0
1	['United Arab Emirates' 'USA']	3.0	0.15	1.3540661996654446	0.32900432900432897	90.0	0
2	['United Arab Emirates' 'France']	3.0	0.23076923076923078	1.1983851774960423	0.24567099567099568	55.0	0
3	['United Arab Emirates' 'Germany']	2.0	0.4	0.7813527860717959	0.15476190476190477	10.0	0
4	['United Arab Emirates' 'Ghana']	2.0	0.2222222222222222	0.7813527860717959	0.15476190476190477	30.0	0
5	['United Arab Emirates' 'Other Asia, nes']	2.0	0.2222222222222222	0.9370338082411984	0.23809523809523808	30.0	0
6	['United Arab Emirates' 'Qatar']	2.0	0.25	0.8194619958060909	0.17424242424242425	25.0	0
7	['USA' 'United Arab Emirates']	3.0	0.15	1.3540661996654446	0.32900432900432897	90.0	0
8	['USA' 'United Kingdom']	3.0	0.13043478260869565	1.4509321506109492	0.38095238095238093	144.0	0
9	['USA' 'France']	5.0	0.20833333333333334	2.5967360687846686	0.729004329004329	198.0	1
10	['USA' 'Spain']	5.0	0.2	3.089942903987259	0.9714285714285713	216.0	0
11	['USA' 'Rep. of Korea']	4.0	0.17391304347826086	2.458903708106588	0.7833333333333333	162.0	0
12	['USA' 'Venezuela']	2.0	0.1111111111111111	0.9751430179754935	0.25757575757575757	36.0	0
13	['USA' 'Brunei Darussalam']	2.0	0.10526315789473684	0.930930733793997	0.23376623376623376	54.0	1
14	['USA' 'Viet Nam']	4.0	0.15384615384615385	2.0471519868964916	0.5670995670995671	216.0	0
15	['United Kingdom' 'USA']	3.0	0.13043478260869565	1.4509321506109492	0.38095238095238093	144.0	0
16	['United Kingdom' 'Kenya']	2.0	0.18181818181818182	0.930930733793997	0.23376623376623376	40.0	0
17	['United Kingdom' 'France']	2.0	0.11764705882352941	0.9370338082411984	0.23809523809523808	88.0	1
18	['United Kingdom' 'India']	2.0	0.2	0.8928215240597019	0.21428571428571427	32.0	0
19	['United Kingdom' 'Spain']	2.0	0.1111111111111111	0.9370338082411984	0.23809523809523808	96.0	0
20	['United Kingdom' 'Netherlands']	3.0	0.3333333333333333	1.7216056366940449	0.5214285714285714	32.0	0
21	['United Kingdom' 'Cambodia']	1.0	0.1111111111111111	0.5138983423697507	0.14285714285714285	16.0	0
22	['United Kingdom' 'Viet Nam']	2.0	0.1111111111111111	1.072008968920998	0.30952380952380953	96.0	0
23	['United Kingdom' 'Colombia']	1.0	0.1111111111111111	0.7213475204444817	0.25	16.0	0
24	['United Kingdom' 'Other Asia, nes']	2.0	0.16666666666666666	0.9370338082411984	0.23809523809523808	48.0	0
25	['United Kingdom' 'Sweden']	1.0	0.1111111111111111	1.4426950408889634	0.5	16.0	0
26	['United Kingdom' 'Algeria']	2.0	0.18181818181818182	1.179445561110859	0.3666666666666667	40.0	0
27	['United Kingdom' 'Congo']	1.0	0.125	0.5581106265512472	0.16666666666666666	8.0	0
28	['United Kingdom' 'Niger']	1.0	0.125	0.6213349345596119	0.2	8.0	0
29	['South Africa' 'Singapore']	2.0	0.125	1.1022332815225997	0.325	77.0	0
30	['Singapore' 'South Africa']	2.0	0.125	1.1022332815225997	0.325	77.0	0
31	['Singapore' 'Rwanda']	1.0	0.14285714285714285	0.6213349345596119	0.2	7.0	0
32	['Singapore' 'Malaysia']	3.0	0.3	1.229304207606026	0.2638888888888889	42.0	1
33	['Singapore' 'Nigeria']	3.0	0.16666666666666666	1.5482221236686633	0.4305555555555556	98.0	1
34	['Singapore' 'Rep. of Korea']	2.0	0.14285714285714285	1.312668831008682	0.41666666666666663	63.0	0
35	['Singapore' 'Japan']	3.0	0.2	1.6586450872698757	0.47222222222222215	77.0	0
36	['Singapore' 'Other Asia, nes']	2.0	0.18181818181818182	0.7484058606430383	0.1388888888888889	42.0	0
37	['Singapore' 'United Rep. of Tanzania']	1.0	0.14285714285714285	0.6213349345596119	0.2	7.0	0
38	['Singapore' 'Norway']	1.0	0.125	0.48089834696298783	0.125	14.0	0
39	['Singapore' 'Thailand']	2.0	0.25	1.845124645270808	0.5833333333333334	21.0	0
40	['Singapore' 'Uganda']	1.0	0.14285714285714285	0.6213349345596119	0.2	7.0	0
41	['Singapore' 'Saudi Arabia']	1.0	0.14285714285714285	0.7213475204444817	0.25	7.0	0
42	['Rwanda' 'Singapore']	1.0	0.14285714285714285	0.6213349345596119	0.2	7.0	0
43	['Rwanda' 'United Rep. of Tanzania']	1.0	1.0	0.6213349345596119	0.2	1.0	0
44	['Rwanda' 'Uganda']	1.0	1.0	0.6213349345596119	0.2	1.0	0
45	['Kenya' 'United Kingdom']	2.0	0.18181818181818182	0.930930733793997	0.23376623376623376	40.0	0
46	['Kenya' 'India']	1.0	0.125	0.5138983423697507	0.14285714285714285	20.0	0
47	['Kenya' 'Cambodia']	1.0	0.16666666666666666	0.5138983423697507	0.14285714285714285	10.0	0
48	['Kenya' 'Brunei Darussalam']	1.0	0.14285714285714285	0.5138983423697507	0.14285714285714285	15.0	0
49	['France' 'United Arab Emirates']	3.0	0.23076923076923078	1.1983851774960421	0.24567099567099568	55.0	0
50	['France' 'USA']	5.0	0.20833333333333334	2.5967360687846686	0.7290043290043291	198.0	1
51	['France' 'United Kingdom']	2.0	0.11764705882352941	0.9370338082411984	0.23809523809523808	88.0	1
52	['France' 'Malaysia']	2.0	0.13333333333333333	0.8194619958060909	0.17424242424242425	66.0	0
53	['France' 'India']	2.0	0.15384615384615385	0.7813527860717959	0.15476190476190477	44.0	0
54	['France' 'Germany']	2.0	0.18181818181818182	0.7813527860717959	0.15476190476190477	22.0	0
55	['France' 'Rep. of Korea']	2.0	0.1111111111111111	1.0237645389414565	0.2833333333333333	99.0	0
56	['France' 'China']	2.0	0.15384615384615385	0.7813527860717959	0.15476190476190477	44.0	0
57	['France' 'Venezuela']	2.0	0.18181818181818182	0.9751430179754935	0.25757575757575757	22.0	0
58	['France' 'Other Asia, nes']	2.0	0.13333333333333333	0.7813527860717959	0.15476190476190477	66.0	0
59	['France' 'Russian Federation']	2.0	0.16666666666666666	1.8216182225789146	0.5714285714285714	33.0	0
60	['France' 'Oman']	2.0	0.13333333333333333	0.8194619958060909	0.17424242424242425	66.0	1
61	['France' 'Indonesia']	2.0	0.15384615384615385	0.8194619958060909	0.17424242424242425	44.0	0
62	['France' 'Trinidad and Tobago']	2.0	0.16666666666666666	0.9605402309330919	0.25	33.0	0
63	['Malaysia' 'Singapore']	3.0	0.3	1.229304207606026	0.2638888888888889	42.0	1
64	['Malaysia' 'France']	2.0	0.13333333333333333	0.8194619958060909	0.17424242424242425	66.0	0
65	['Malaysia' 'Nigeria']	3.0	0.17647058823529413	1.3849852297754286	0.3472222222222222	84.0	0
66	['Malaysia' 'Mongolia']	1.0	0.16666666666666666	0.45511961331341866	0.1111111111111111	6.0	0
67	['Malaysia' 'China']	2.0	0.25	0.8575492176952633	0.19444444444444442	24.0	0
68	['Malaysia' 'Brunei Darussalam']	2.0	0.2857142857142857	0.872152004737665	0.20202020202020202	18.0	0
69	['Malaysia' 'Ireland']	1.0	0.1111111111111111	0.48089834696298783	0.125	24.0	0
70	['Malaysia' 'Australia']	3.0	0.42857142857142855	1.2181282609988586	0.25757575757575757	24.0	0
71	['Malaysia' 'Norway']	1.0	0.14285714285714285	0.48089834696298783	0.125	12.0	0
72	['Malaysia' 'Oman']	4.0	0.5	1.7762388875501056	0.4242424242424242	36.0	0
73	['Malaysia' 'Indonesia']	4.0	0.6666666666666666	1.832692235670757	0.452020202020202	24.0	0
74	['Malaysia' 'Qatar']	3.0	0.375	1.2181282609988586	0.25757575757575757	30.0	0
75	['Nigeria' 'Singapore']	3.0	0.16666666666666666	1.548222123668663	0.4305555555555556	98.0	1
76	['Nigeria' 'Malaysia']	3.0	0.17647058823529413	1.3849852297754286	0.3472222222222222	84.0	0
77	['Nigeria' 'Japan']	3.0	0.13636363636363635	1.3843435822450516	0.3464646464646465	154.0	0
78	['Nigeria' 'Belgium']	2.0	0.11764705882352941	1.2022458674074694	0.375	70.0	0
79	['Nigeria' 'Ireland']	2.0	0.125	1.2022458674074694	0.375	56.0	0
80	['Nigeria' 'Viet Nam']	4.0	0.18181818181818182	2.4178380588644566	0.7575757575757576	168.0	0
81	['Nigeria' 'Oman']	4.0	0.25	1.9278514217538973	0.5055555555555555	84.0	0
82	['Nigeria' 'Israel']	2.0	0.14285714285714285	1.3272716180510837	0.4242424242424242	28.0	0
83	['Nigeria' 'Algeria']	4.0	0.26666666666666666	1.7235488786185318	0.3964646464646465	70.0	0
84	['Nigeria' 'Costa Rica']	2.0	0.1111111111111111	0.7630086476854399	0.14646464646464646	84.0	0
85	['Nigeria' 'Trinidad and Tobago']	2.0	0.13333333333333333	0.7484058606430383	0.1388888888888889	42.0	0
86	['Nigeria' 'Qatar']	3.0	0.1875	1.1654382520672846	0.2297979797979798	70.0	0
87	['India' 'United Kingdom']	2.0	0.2	0.8928215240597019	0.21428571428571427	32.0	0
88	['India' 'Kenya']	1.0	0.125	0.5138983423697507	0.14285714285714285	20.0	0
89	['India' 'France']	2.0	0.15384615384615385	0.7813527860717959	0.15476190476190477	44.0	0
90	['India' 'China']	2.0	0.3333333333333333	0.7813527860717959	0.15476190476190477	16.0	0
91	['India' 'Cambodia']	1.0	0.2	0.5138983423697507	0.14285714285714285	8.0	0
92	['India' 'Brunei Darussalam']	1.0	0.16666666666666666	0.5138983423697507	0.14285714285714285	12.0	0
93	['India' 'Other Asia, nes']	2.0	0.25	0.7813527860717959	0.15476190476190477	24.0	0
94	['Spain' 'USA']	5.0	0.2	3.08994290398726	0.9714285714285715	216.0	0
95	['Spain' 'United Kingdom']	2.0	0.1111111111111111	0.9370338082411984	0.23809523809523808	96.0	0
96	['Spain' 'Rep. of Korea']	2.0	0.10526315789473684	1.179445561110859	0.3666666666666667	108.0	0
97	['Spain' 'Japan']	4.0	0.21052631578947367	2.217812887094717	0.6575757575757576	132.0	0
98	['Spain' 'Italy']	2.0	0.15384615384615385	0.7959555731141975	0.16233766233766234	36.0	0
99	['Spain' 'Other Asia, nes']	2.0	0.125	0.9370338082411984	0.23809523809523808	72.0	0
100	['Spain' 'Costa Rica']	2.0	0.125	1.3272716180510837	0.4242424242424242	72.0	0
101	['Germany' 'United Arab Emirates']	2.0	0.4	0.7813527860717959	0.15476190476190477	10.0	0
102	['Germany' 'France']	2.0	0.18181818181818182	0.7813527860717959	0.15476190476190477	22.0	0
103	['Germany' 'Ghana']	2.0	0.3333333333333333	0.7813527860717959	0.15476190476190477	12.0	0
104	['Mongolia' 'Malaysia']	1.0	0.16666666666666666	0.45511961331341866	0.1111111111111111	6.0	0
105	['Mongolia' 'China']	1.0	0.25	0.45511961331341866	0.1111111111111111	4.0	0
106	['Mongolia' 'Brunei Darussalam']	1.0	0.3333333333333333	0.45511961331341866	0.1111111111111111	3.0	0
107	['Mongolia' 'Australia']	1.0	0.25	0.45511961331341866	0.1111111111111111	4.0	0
108	['Mongolia' 'Oman']	1.0	0.16666666666666666	0.45511961331341866	0.1111111111111111	6.0	0
109	['Mongolia' 'Indonesia']	1.0	0.25	0.45511961331341866	0.1111111111111111	4.0	0
110	['Mongolia' 'Qatar']	1.0	0.2	0.45511961331341866	0.1111111111111111	5.0	0
111	['Rep. of Korea' 'USA']	4.0	0.17391304347826086	2.458903708106588	0.7833333333333332	162.0	0
112	['Rep. of Korea' 'Singapore']	2.0	0.14285714285714285	1.312668831008682	0.41666666666666663	63.0	0
113	['Rep. of Korea' 'France']	2.0	0.1111111111111111	1.0237645389414565	0.2833333333333333	99.0	0
114	['Rep. of Korea' 'Spain']	2.0	0.10526315789473684	1.179445561110859	0.3666666666666667	108.0	0
115	['Rep. of Korea' 'Japan']	7.0	0.5384615384615384	4.4929200595597525	1.45	99.0	0
116	['Rep. of Korea' 'Other Asia, nes']	4.0	0.36363636363636365	2.2399983779288206	0.6666666666666666	54.0	0
117	['Rep. of Korea' 'Thailand']	2.0	0.2	1.1237771248263264	0.3333333333333333	27.0	0
118	['Japan' 'Singapore']	3.0	0.2	1.6586450872698757	0.4722222222222222	77.0	0
119	['Japan' 'Nigeria']	3.0	0.13636363636363635	1.3843435822450516	0.3464646464646465	154.0	0
120	['Japan' 'Spain']	4.0	0.21052631578947367	2.217812887094717	0.6575757575757576	132.0	0
121	['Japan' 'Rep. of Korea']	7.0	0.5384615384615384	4.4929200595597525	1.45	99.0	0
122	['Japan' 'Other Asia, nes']	5.0	0.4166666666666667	2.5859746341900145	0.7222222222222222	66.0	0
123	['Japan' 'Papua New Guinea']	2.0	0.18181818181818182	1.0673237767056754	0.3055555555555556	22.0	0
124	['Japan' 'Algeria']	2.0	0.14285714285714285	0.7630086476854399	0.14646464646464646	55.0	0
125	['Japan' 'Costa Rica']	3.0	0.21428571428571427	2.205703688574403	0.6464646464646465	66.0	0
126	['Belgium' 'Nigeria']	2.0	0.11764705882352941	1.2022458674074694	0.375	70.0	0
127	['Belgium' 'Colombia']	1.0	0.16666666666666666	0.7213475204444817	0.25	10.0	0
128	['Belgium' 'Ghana']	2.0	0.2222222222222222	1.1022332815225997	0.325	30.0	0
129	['Belgium' 'Sweden']	1.0	0.16666666666666666	0.7213475204444817	0.25	10.0	0
130	['Belgium' 'Norway']	1.0	0.16666666666666666	0.48089834696298783	0.125	10.0	0
131	['Netherlands' 'United Kingdom']	3.0	0.3333333333333333	1.7216056366940446	0.5214285714285715	32.0	0
132	['Netherlands' 'Colombia']	1.0	0.2	0.7213475204444817	0.25	8.0	0
133	['Netherlands' 'Norway']	1.0	0.2	1.4426950408889634	0.5	8.0	0
134	['Netherlands' 'Algeria']	1.0	0.125	0.6213349345596119	0.2	20.0	0
135	['Netherlands' 'Niger']	1.0	0.25	0.6213349345596119	0.2	4.0	0
136	['North Macedonia' 'Albania']	1.0	1.0	0.9102392266268373	0.3333333333333333	1.0	0
137	['North Macedonia' 'Jordan']	1.0	0.5	0.9102392266268373	0.3333333333333333	2.0	0
138	['Greece' 'Iraq']	1.0	0.3333333333333333	1.4426950408889634	0.5	3.0	0
139	['China' 'France']	2.0	0.15384615384615385	0.7813527860717959	0.15476190476190477	44.0	0
140	['China' 'Malaysia']	2.0	0.25	0.8575492176952633	0.19444444444444442	24.0	0
141	['China' 'India']	2.0	0.3333333333333333	0.7813527860717959	0.15476190476190477	16.0	0
142	['China' 'Mongolia']	1.0	0.25	0.45511961331341866	0.1111111111111111	4.0	0
143	['China' 'Cambodia']	1.0	0.2	0.9102392266268373	0.3333333333333333	8.0	0
144	['China' 'Brunei Darussalam']	1.0	0.16666666666666666	0.45511961331341866	0.1111111111111111	12.0	0
145	['China' 'Other Asia, nes']	2.0	0.25	0.7813527860717959	0.15476190476190477	24.0	0
146	['China' 'Australia']	1.0	0.14285714285714285	0.45511961331341866	0.1111111111111111	16.0	0
147	['China' 'Oman']	1.0	0.1111111111111111	0.45511961331341866	0.1111111111111111	24.0	0
148	['China' 'Indonesia']	2.0	0.3333333333333333	0.8575492176952633	0.19444444444444442	16.0	0
149	['China' 'Qatar']	1.0	0.125	0.45511961331341866	0.1111111111111111	20.0	0
150	['Venezuela' 'USA']	2.0	0.1111111111111111	0.9751430179754935	0.25757575757575757	36.0	0
151	['Venezuela' 'France']	2.0	0.18181818181818182	0.9751430179754935	0.25757575757575757	22.0	0
152	['Venezuela' 'Colombia']	1.0	0.3333333333333333	0.5581106265512472	0.16666666666666666	4.0	0
153	['Venezuela' 'Netherlands Antilles (...2010)']	1.0	0.5	0.5581106265512472	0.16666666666666666	2.0	0
154	['Venezuela' 'Trinidad and Tobago']	1.0	0.25	0.5581106265512472	0.16666666666666666	6.0	0
155	['Cambodia' 'United Kingdom']	1.0	0.1111111111111111	0.5138983423697507	0.14285714285714285	16.0	0
156	['Cambodia' 'Kenya']	1.0	0.16666666666666666	0.5138983423697507	0.14285714285714285	10.0	0
157	['Cambodia' 'India']	1.0	0.2	0.5138983423697507	0.14285714285714285	8.0	0
158	['Cambodia' 'China']	1.0	0.2	0.9102392266268373	0.3333333333333333	8.0	0
159	['Cambodia' 'Brunei Darussalam']	1.0	0.25	0.5138983423697507	0.14285714285714285	6.0	0
160	['Cambodia' 'Viet Nam']	2.0	0.16666666666666666	1.424137568996588	0.47619047619047616	24.0	0
161	['Brunei Darussalam' 'USA']	2.0	0.10526315789473684	0.930930733793997	0.23376623376623376	54.0	1
162	['Brunei Darussalam' 'Kenya']	1.0	0.14285714285714285	0.5138983423697507	0.14285714285714285	15.0	0
163	['Brunei Darussalam' 'Malaysia']	2.0	0.2857142857142857	0.872152004737665	0.20202020202020202	18.0	0
164	['Brunei Darussalam' 'India']	1.0	0.16666666666666666	0.5138983423697507	0.14285714285714285	12.0	0
165	['Brunei Darussalam' 'Mongolia']	1.0	0.3333333333333333	0.45511961331341866	0.1111111111111111	3.0	0
166	['Brunei Darussalam' 'China']	1.0	0.16666666666666666	0.45511961331341866	0.1111111111111111	12.0	0
167	['Brunei Darussalam' 'Cambodia']	1.0	0.25	0.5138983423697507	0.14285714285714285	6.0	0
168	['Brunei Darussalam' 'Viet Nam']	3.0	0.25	1.3860503471074157	0.3448773448773449	36.0	0
169	['Brunei Darussalam' 'Australia']	2.0	0.4	0.872152004737665	0.20202020202020202	12.0	0
170	['Brunei Darussalam' 'Oman']	2.0	0.2857142857142857	0.872152004737665	0.20202020202020202	18.0	0
171	['Brunei Darussalam' 'Indonesia']	2.0	0.4	0.872152004737665	0.20202020202020202	12.0	0
172	['Brunei Darussalam' 'Qatar']	2.0	0.3333333333333333	0.872152004737665	0.20202020202020202	15.0	0
173	['Ireland' 'Malaysia']	1.0	0.1111111111111111	0.48089834696298783	0.125	24.0	0
174	['Ireland' 'Nigeria']	2.0	0.125	1.2022458674074694	0.375	56.0	0
175	['Ireland' 'Ghana']	1.0	0.1111111111111111	0.48089834696298783	0.125	24.0	0
176	['Ireland' 'Sweden']	1.0	0.2	0.7213475204444817	0.25	8.0	0
177	['Ireland' 'Norway']	1.0	0.2	0.48089834696298783	0.125	8.0	0
178	['Ireland' 'Algeria']	1.0	0.125	0.6213349345596119	0.2	20.0	0
179	['Ireland' 'Costa Rica']	1.0	0.1111111111111111	1.4426950408889634	0.5	24.0	0
180	['Ireland' 'Niger']	1.0	0.25	0.6213349345596119	0.2	4.0	0
181	['Italy' 'Spain']	2.0	0.15384615384615385	0.7959555731141975	0.16233766233766234	36.0	0
182	['Italy' 'Ghana']	2.0	0.2857142857142857	0.7959555731141975	0.16233766233766234	18.0	0
183	['Viet Nam' 'USA']	4.0	0.15384615384615385	2.047151986896491	0.5670995670995671	216.0	0
184	['Viet Nam' 'United Kingdom']	2.0	0.1111111111111111	1.072008968920998	0.30952380952380953	96.0	0
185	['Viet Nam' 'Nigeria']	4.0	0.18181818181818182	2.417838058864457	0.7575757575757576	168.0	0
186	['Viet Nam' 'Cambodia']	2.0	0.16666666666666666	1.424137568996588	0.47619047619047616	24.0	0
187	['Viet Nam' 'Brunei Darussalam']	3.0	0.25	1.3860503471074157	0.3448773448773449	36.0	0
188	['Viet Nam' 'Australia']	2.0	0.14285714285714285	0.872152004737665	0.20202020202020202	48.0	0
189	['Viet Nam' 'Oman']	3.0	0.2	1.4302626312889122	0.3686868686868687	72.0	0
190	['Viet Nam' 'Qatar']	3.0	0.21428571428571427	1.2891843961619114	0.29292929292929293	60.0	0
191	['Botswana' 'Malawi']	2.0	0.5	1.3272716180510837	0.4242424242424242	9.0	0
192	['Namibia' 'Zambia']	2.0	0.6666666666666666	1.3272716180510837	0.4242424242424242	6.0	0
193	['Colombia' 'United Kingdom']	1.0	0.1111111111111111	0.7213475204444817	0.25	16.0	0
194	['Colombia' 'Belgium']	1.0	0.16666666666666666	0.7213475204444817	0.25	10.0	0
195	['Colombia' 'Netherlands']	1.0	0.2	0.7213475204444817	0.25	8.0	0
196	['Colombia' 'Venezuela']	1.0	0.3333333333333333	0.5581106265512472	0.16666666666666666	4.0	0
197	['Colombia' 'Netherlands Antilles (...2010)']	1.0	0.5	0.5581106265512472	0.16666666666666666	2.0	0
198	['Colombia' 'Trinidad and Tobago']	1.0	0.25	0.5581106265512472	0.16666666666666666	6.0	0
199	['Ghana' 'United Arab Emirates']	2.0	0.2222222222222222	0.7813527860717959	0.15476190476190477	30.0	0
200	['Ghana' 'Germany']	2.0	0.3333333333333333	0.7813527860717959	0.15476190476190477	12.0	0
201	['Ghana' 'Belgium']	2.0	0.2222222222222222	1.1022332815225997	0.325	30.0	0
202	['Ghana' 'Ireland']	1.0	0.1111111111111111	0.48089834696298783	0.125	24.0	0
203	['Ghana' 'Italy']	2.0	0.2857142857142857	0.7959555731141975	0.16233766233766234	18.0	0
204	['Ghana' 'Norway']	1.0	0.14285714285714285	0.48089834696298783	0.125	12.0	0
205	['Ghana' 'Qatar']	2.0	0.2222222222222222	0.8194619958060909	0.17424242424242425	30.0	0
206	['Other Asia, nes' 'United Arab Emirates']	2.0	0.2222222222222222	0.9370338082411984	0.23809523809523808	30.0	0
207	['Other Asia, nes' 'United Kingdom']	2.0	0.16666666666666666	0.9370338082411984	0.23809523809523808	48.0	0
208	['Other Asia, nes' 'Singapore']	2.0	0.18181818181818182	0.7484058606430383	0.1388888888888889	42.0	0
209	['Other Asia, nes' 'France']	2.0	0.13333333333333333	0.7813527860717959	0.15476190476190477	66.0	0
210	['Other Asia, nes' 'India']	2.0	0.25	0.7813527860717959	0.15476190476190477	24.0	0
211	['Other Asia, nes' 'Spain']	2.0	0.125	0.9370338082411984	0.23809523809523808	72.0	0
212	['Other Asia, nes' 'Rep. of Korea']	4.0	0.36363636363636365	2.2399983779288206	0.6666666666666666	54.0	0
213	['Other Asia, nes' 'Japan']	5.0	0.4166666666666667	2.5859746341900145	0.7222222222222222	66.0	0
214	['Other Asia, nes' 'China']	2.0	0.25	0.7813527860717959	0.15476190476190477	24.0	0
215	['Malawi' 'Botswana']	2.0	0.5	1.3272716180510837	0.4242424242424242	9.0	0
216	['Zambia' 'Namibia']	2.0	0.6666666666666666	1.3272716180510837	0.4242424242424242	6.0	0
217	['Zambia' 'Mauritius']	1.0	0.3333333333333333	0.9102392266268373	0.3333333333333333	3.0	0
218	['United Rep. of Tanzania' 'Singapore']	1.0	0.14285714285714285	0.6213349345596119	0.2	7.0	0
219	['United Rep. of Tanzania' 'Rwanda']	1.0	1.0	0.6213349345596119	0.2	1.0	0
220	['United Rep. of Tanzania' 'Uganda']	1.0	1.0	0.6213349345596119	0.2	1.0	0
221	['Russian Federation' 'France']	2.0	0.16666666666666666	1.8216182225789146	0.5714285714285714	33.0	0
222	['Sweden' 'United Kingdom']	1.0	0.1111111111111111	1.4426950408889634	0.5	16.0	0
223	['Sweden' 'Belgium']	1.0	0.16666666666666666	0.7213475204444817	0.25	10.0	0
224	['Sweden' 'Ireland']	1.0	0.2	0.7213475204444817	0.25	8.0	0
225	['Papua New Guinea' 'Japan']	2.0	0.18181818181818182	1.0673237767056754	0.3055555555555556	22.0	0
226	['Australia' 'Malaysia']	3.0	0.42857142857142855	1.2181282609988586	0.25757575757575757	24.0	0
227	['Australia' 'Mongolia']	1.0	0.25	0.45511961331341866	0.1111111111111111	4.0	0
228	['Australia' 'China']	1.0	0.14285714285714285	0.45511961331341866	0.1111111111111111	16.0	0
229	['Australia' 'Brunei Darussalam']	2.0	0.4	0.872152004737665	0.20202020202020202	12.0	0
230	['Australia' 'Viet Nam']	2.0	0.14285714285714285	0.872152004737665	0.20202020202020202	48.0	0
231	['Australia' 'Oman']	3.0	0.42857142857142855	1.2181282609988586	0.25757575757575757	24.0	0
232	['Australia' 'Indonesia']	2.0	0.3333333333333333	0.872152004737665	0.20202020202020202	16.0	0
233	['Australia' 'Qatar']	3.0	0.5	1.2181282609988586	0.25757575757575757	20.0	0
234	['Mauritius' 'Zambia']	1.0	0.3333333333333333	0.9102392266268373	0.3333333333333333	3.0	0
235	['Norway' 'Singapore']	1.0	0.125	0.48089834696298783	0.125	14.0	0
236	['Norway' 'Malaysia']	1.0	0.14285714285714285	0.48089834696298783	0.125	12.0	0
237	['Norway' 'Belgium']	1.0	0.16666666666666666	0.48089834696298783	0.125	10.0	0
238	['Norway' 'Netherlands']	1.0	0.2	1.4426950408889634	0.5	8.0	0
239	['Norway' 'Ireland']	1.0	0.2	0.48089834696298783	0.125	8.0	0
240	['Norway' 'Ghana']	1.0	0.14285714285714285	0.48089834696298783	0.125	12.0	0
241	['Belarus' 'Israel']	1.0	0.5	0.9102392266268373	0.3333333333333333	2.0	0
242	['Oman' 'Gabon']	1.0	0.16666666666666666	0.6213349345596119	0.2	6.0	0
243	['Oman' 'France']	2.0	0.13333333333333333	0.8194619958060909	0.17424242424242425	66.0	1
244	['Oman' 'Malaysia']	4.0	0.5	1.7762388875501056	0.42424242424242425	36.0	0
245	['Oman' 'Nigeria']	4.0	0.25	1.9278514217538973	0.5055555555555556	84.0	0
246	['Oman' 'Mongolia']	1.0	0.16666666666666666	0.45511961331341866	0.1111111111111111	6.0	0
247	['Oman' 'China']	1.0	0.1111111111111111	0.45511961331341866	0.1111111111111111	24.0	0
248	['Oman' 'Brunei Darussalam']	2.0	0.2857142857142857	0.872152004737665	0.20202020202020202	18.0	0
249	['Oman' 'Viet Nam']	3.0	0.2	1.4302626312889122	0.3686868686868687	72.0	0
250	['Oman' 'Australia']	3.0	0.42857142857142855	1.2181282609988586	0.25757575757575757	24.0	0
251	['Oman' 'Algeria']	2.0	0.2222222222222222	0.7484058606430383	0.1388888888888889	30.0	0
252	['Oman' 'Indonesia']	3.0	0.42857142857142855	1.4302626312889122	0.3686868686868687	24.0	0
253	['Oman' 'Trinidad and Tobago']	2.0	0.2857142857142857	0.7484058606430383	0.1388888888888889	18.0	0
254	['Oman' 'Qatar']	4.0	0.5714285714285714	1.6205578653807033	0.3409090909090909	30.0	0
255	['Albania' 'North Macedonia']	1.0	1.0	0.9102392266268373	0.3333333333333333	1.0	0
256	['Albania' 'Jordan']	1.0	0.5	0.9102392266268373	0.3333333333333333	2.0	0
257	['Israel' 'Nigeria']	2.0	0.14285714285714285	1.3272716180510837	0.4242424242424242	28.0	0
258	['Israel' 'Belarus']	1.0	0.5	0.9102392266268373	0.3333333333333333	2.0	0
259	['Thailand' 'Singapore']	2.0	0.25	1.845124645270808	0.5833333333333334	21.0	0
260	['Thailand' 'Rep. of Korea']	2.0	0.2	1.1237771248263264	0.3333333333333333	27.0	0
261	['Uganda' 'Singapore']	1.0	0.14285714285714285	0.6213349345596119	0.2	7.0	0
262	['Uganda' 'Rwanda']	1.0	1.0	0.6213349345596119	0.2	1.0	0
263	['Uganda' 'United Rep. of Tanzania']	1.0	1.0	0.6213349345596119	0.2	1.0	0
264	['Algeria' 'United Kingdom']	2.0	0.18181818181818182	1.179445561110859	0.3666666666666667	40.0	0
265	['Algeria' 'Nigeria']	4.0	0.26666666666666666	1.7235488786185318	0.3964646464646464	70.0	0
266	['Algeria' 'Japan']	2.0	0.14285714285714285	0.7630086476854399	0.14646464646464646	55.0	0
267	['Algeria' 'Netherlands']	1.0	0.125	0.6213349345596119	0.2	20.0	0
268	['Algeria' 'Ireland']	1.0	0.125	0.6213349345596119	0.2	20.0	0
269	['Algeria' 'Oman']	2.0	0.2222222222222222	0.7484058606430383	0.1388888888888889	30.0	0
270	['Algeria' 'Costa Rica']	2.0	0.2222222222222222	0.7630086476854399	0.14646464646464646	30.0	0
271	['Algeria' 'Congo']	1.0	0.2	0.5581106265512472	0.16666666666666666	5.0	0
272	['Algeria' 'Trinidad and Tobago']	2.0	0.3333333333333333	0.7484058606430383	0.1388888888888889	15.0	0
273	['Algeria' 'Qatar']	3.0	0.42857142857142855	1.1654382520672846	0.2297979797979798	25.0	0
274	['Algeria' 'Niger']	1.0	0.2	0.6213349345596119	0.2	5.0	0
275	['Costa Rica' 'Nigeria']	2.0	0.1111111111111111	0.7630086476854399	0.14646464646464646	84.0	0
276	['Costa Rica' 'Spain']	2.0	0.125	1.3272716180510837	0.4242424242424242	72.0	0
277	['Costa Rica' 'Japan']	3.0	0.21428571428571427	2.2057036885744035	0.6464646464646464	66.0	0
278	['Costa Rica' 'Ireland']	1.0	0.1111111111111111	1.4426950408889634	0.5	24.0	0
279	['Costa Rica' 'Algeria']	2.0	0.2222222222222222	0.7630086476854399	0.14646464646464646	30.0	0
280	['Costa Rica' 'Qatar']	2.0	0.2222222222222222	0.7630086476854399	0.14646464646464646	30.0	0
281	['Netherlands Antilles (...2010)' 'Venezuela']	1.0	0.5	0.5581106265512472	0.16666666666666666	2.0	0
282	['Netherlands Antilles (...2010)' 'Colombia']	1.0	0.5	0.5581106265512472	0.16666666666666666	2.0	0
283	['Netherlands Antilles (...2010)' 'Trinidad and Tobago']	1.0	0.3333333333333333	0.5581106265512472	0.16666666666666666	3.0	0
284	['Indonesia' 'France']	2.0	0.15384615384615385	0.8194619958060909	0.17424242424242425	44.0	0
285	['Indonesia' 'Malaysia']	4.0	0.6666666666666666	1.832692235670757	0.452020202020202	24.0	0
286	['Indonesia' 'Mongolia']	1.0	0.25	0.45511961331341866	0.1111111111111111	4.0	0
287	['Indonesia' 'China']	2.0	0.3333333333333333	0.8575492176952633	0.19444444444444442	16.0	0
288	['Indonesia' 'Brunei Darussalam']	2.0	0.4	0.872152004737665	0.20202020202020202	12.0	0
289	['Indonesia' 'Australia']	2.0	0.3333333333333333	0.872152004737665	0.20202020202020202	16.0	0
290	['Indonesia' 'Oman']	3.0	0.42857142857142855	1.4302626312889122	0.36868686868686873	24.0	0
291	['Indonesia' 'Qatar']	2.0	0.2857142857142857	0.872152004737665	0.20202020202020202	20.0	0
292	['Saudi Arabia' 'Singapore']	1.0	0.14285714285714285	0.7213475204444817	0.25	7.0	0
293	['Congo' 'United Kingdom']	1.0	0.125	0.5581106265512472	0.16666666666666666	8.0	0
294	['Congo' 'Algeria']	1.0	0.2	0.5581106265512472	0.16666666666666666	5.0	0
295	['Trinidad and Tobago' 'France']	2.0	0.16666666666666666	0.9605402309330919	0.25	33.0	0
296	['Trinidad and Tobago' 'Nigeria']	2.0	0.13333333333333333	0.7484058606430383	0.1388888888888889	42.0	0
297	['Trinidad and Tobago' 'Venezuela']	1.0	0.25	0.5581106265512472	0.16666666666666666	6.0	0
298	['Trinidad and Tobago' 'Colombia']	1.0	0.25	0.5581106265512472	0.16666666666666666	6.0	0
299	['Trinidad and Tobago' 'Oman']	2.0	0.2857142857142857	0.7484058606430383	0.1388888888888889	18.0	0
300	['Trinidad and Tobago' 'Algeria']	2.0	0.3333333333333333	0.7484058606430383	0.1388888888888889	15.0	0
301	['Trinidad and Tobago' 'Netherlands Antilles (...2010)']	1.0	0.3333333333333333	0.5581106265512472	0.16666666666666666	3.0	0
302	['Trinidad and Tobago' 'Qatar']	2.0	0.3333333333333333	0.7484058606430383	0.1388888888888889	15.0	0
303	['Qatar' 'United Arab Emirates']	2.0	0.25	0.8194619958060909	0.17424242424242425	25.0	0
304	['Qatar' 'Malaysia']	3.0	0.375	1.2181282609988586	0.25757575757575757	30.0	0
305	['Qatar' 'Nigeria']	3.0	0.1875	1.1654382520672846	0.22979797979797978	70.0	0
306	['Qatar' 'Mongolia']	1.0	0.2	0.45511961331341866	0.1111111111111111	5.0	0
307	['Qatar' 'China']	1.0	0.125	0.45511961331341866	0.1111111111111111	20.0	0
308	['Qatar' 'Brunei Darussalam']	2.0	0.3333333333333333	0.872152004737665	0.20202020202020202	15.0	0
309	['Qatar' 'Viet Nam']	3.0	0.21428571428571427	1.2891843961619114	0.29292929292929293	60.0	0
310	['Qatar' 'Ghana']	2.0	0.2222222222222222	0.8194619958060909	0.17424242424242425	30.0	0
311	['Qatar' 'Australia']	3.0	0.5	1.2181282609988586	0.25757575757575757	20.0	0
312	['Qatar' 'Oman']	4.0	0.5714285714285714	1.6205578653807033	0.34090909090909094	30.0	0
313	['Qatar' 'Algeria']	3.0	0.42857142857142855	1.1654382520672846	0.22979797979797978	25.0	0
314	['Qatar' 'Costa Rica']	2.0	0.2222222222222222	0.7630086476854399	0.14646464646464646	30.0	0
315	['Qatar' 'Indonesia']	2.0	0.2857142857142857	0.872152004737665	0.20202020202020202	20.0	0
316	['Qatar' 'Trinidad and Tobago']	2.0	0.3333333333333333	0.7484058606430383	0.1388888888888889	15.0	0
317	['Niger' 'United Kingdom']	1.0	0.125	0.6213349345596119	0.2	8.0	0
318	['Niger' 'Netherlands']	1.0	0.25	0.6213349345596119	0.2	4.0	0
319	['Niger' 'Ireland']	1.0	0.25	0.6213349345596119	0.2	4.0	0
320	['Niger' 'Algeria']	1.0	0.2	0.6213349345596119	0.2	5.0	0
321	['Jordan' 'North Macedonia']	1.0	0.5	0.9102392266268373	0.3333333333333333	2.0	0
322	['Jordan' 'Albania']	1.0	0.5	0.9102392266268373	0.3333333333333333	2.0	0
323	['Iraq' 'Greece']	1.0	0.3333333333333333	1.4426950408889634	0.5	3.0	0
