# Supplementary material for: Machine learning approaches for predicting the link of the global trade network of liquefied natural gas
Source: PLoS One. 2025 Jul 30;20(7):e0326952. doi: 10.1371/journal.pone.0326952 (PMC12310025; doi:10.1371/journal.pone.0326952)
Supplement: S1 File — (ZIP) [file pone.0326952.s001.zip › LNG-data/LNG-2009.csv]

target	source	weight
Malaysia	United Kingdom	1000
Serbia	Greece	1018
Seychelles	Mauritius	1024.88
Tunisia	Italy	1074
Uganda	Other Asia, nes	1100
Mozambique	United Arab Emirates	1143
United Rep. of Tanzania	China	1150
Israel	France	1195
Viet Nam	Thailand	1500
New Zealand	Areas, nes	1560
Burkina Faso	C魌e d'Ivoire	1600
France	Italy	1658
United Rep. of Tanzania	United Arab Emirates	1720
Angola	Congo	2086
Angola	South Africa	2227
South Africa	Germany	2400
Zimbabwe	Botswana	2716
Luxembourg	Other Europe, nes	2848
France	Denmark	3317
Brunei Darussalam	United Kingdom	3369
Yemen	USA	3970
Mozambique	South Africa	4132
Cameroon	China	4333
USA	China	4582
Seychelles	Italy	4770
Israel	Italy	4779
Brunei Darussalam	France	5379
Palau	Guam	5674
Zimbabwe	USA	6384
Mauritania	Spain	8965
New Zealand	Rep. of Korea	9256
Uganda	Mozambique	10567
Luxembourg	France	11063
Rwanda	Uganda	11335
Brunei Darussalam	USA	11948
Niger	Nigeria	12710
Congo	France	13435
Luxembourg	Germany	13459
Faeroe Isds	Denmark	13703
Malaysia	Rep. of Korea	15720
Brunei Darussalam	Malaysia	17079
Uganda	Kuwait	18560
Montenegro	Greece	18800
United Kingdom	Italy	19840
Italy	France	19951
Uganda	United Rep. of Tanzania	20960
Mauritania	Areas, nes	22024
Uganda	Zambia	22340
FS Micronesia	USA	22383
France	Switzerland	23216
Switzerland	Sweden	24350
Nigeria	Italy	25000
Zimbabwe	Zambia	37280
Brunei Darussalam	Singapore	39884
Uganda	Bahrain	41542
Saudi Arabia	Greece	43000
Mauritania	Greece	44048
Mauritania	Netherlands	44048
Mauritania	India	44048
Brunei Darussalam	China	47819
Zimbabwe	South Africa	48090
Rwanda	Kenya	49520
France	Germany	54723
Malaysia	USA	65900
FS Micronesia	Guam	71620
Uganda	Saudi Arabia	72020
France	Spain	81256
Uganda	Madagascar	99140
Malawi	South Africa	100010
C魌e d'Ivoire	China	104175
Cook Isds	New Zealand	115000
Burkina Faso	Ghana	145836
Burundi	Kenya	157000
Slovenia	Other Europe, nes	158395
Uganda	Switzerland	159000
Uganda	France	178470
Bosnia Herzegovina	Slovenia	216400
Canada	USA	220434
Norway	United Kingdom	231260
Italy	United Kingdom	239412
Botswana	Namibia	254140
Bulgaria	Germany	259360
Sweden	Norway	261000
Namibia	Botswana	263150
Uganda	Malaysia	313100
Rwanda	United Rep. of Tanzania	335735
Uganda	United Arab Emirates	412230
Uganda	South Africa	454925
Nigeria	Congo	475160
Eswatini	South Africa	519293.226
Uganda	Kenya	579609
Uganda	Singapore	759596
Germany	Special Categories	819000
France	Luxembourg	900448
Cambodia	Other Asia, nes	1002112
Malaysia	Singapore	1038502
Kyrgyzstan	Kazakhstan	1148300
Bosnia Herzegovina	Croatia	1290120
Cambodia	Australia	1290845
Italy	Germany	1337410
Costa Rica	Colombia	1440112
Costa Rica	Algeria	1652041
Slovakia	Czechia	1693504
Sweden	Netherlands	1900000
Cambodia	Thailand	2155184
Viet Nam	Other Asia, nes	2925942
Sweden	Finland	3149000
France	Belgium	3336466
Jordan	T黵kiye	3893370
Indonesia	Malaysia	3931051
Spain	France	4267710
Spain	Portugal	4552300
Slovenia	Austria	5200347
Namibia	South Africa	5318616
Botswana	South Africa	6205775
Costa Rica	Dominican Rep.	7685684
Mexico	Norway	8984943
Cambodia	China	9096763
Mexico	Indonesia	9137118
Viet Nam	China	10597767
Canada	Egypt	11606145
France	Equatorial Guinea	12395669
Belgium	Trinidad and Tobago	15870285
Mexico	Yemen	15871695
Belgium	Norway	17868256
Mexico	Trinidad and Tobago	19038262
Belgium	Nigeria	19436318
Slovakia	Other Europe, nes	19905125
Mexico	Qatar	19989561
Costa Rica	Nigeria	20249010
Portugal	Areas, nes	24707717
Jordan	Bahrain	35235538
Canada	Qatar	36580560
Costa Rica	USA	36899596
Slovakia	Austria	37034700
France	Australia	39949706
Cambodia	Viet Nam	41093050
Spain	Belgium	41313300
Costa Rica	Trinidad and Tobago	41872420
Slovakia	France	45005460
India	Areas, nes	49688000
Italy	Egypt	53991200
United Kingdom	Australia	54811366
China	Trinidad and Tobago	58064296
Other Asia, nes	Egypt	58080000
Brazil	Nigeria	58260100
Chile	Qatar	58435600
China	Equatorial Guinea	58803696
Rep. of Korea	Algeria	59532579
Portugal	Equatorial Guinea	59635763
Mexico	Egypt	60192558
Portugal	United Arab Emirates	60201842
India	United Arab Emirates	60312000
China	Nigeria	62196564
India	Indonesia	62367000
Other Asia, nes	Trinidad and Tobago	63296819
China	Oman	65615200
USA	Qatar	69603337
USA	Nigeria	72301554
Portugal	Algeria	83397450
Canada	Trinidad and Tobago	89906371
Japan	Trinidad and Tobago	104752000
India	Bermuda	104819000
France	Qatar	105291047
Chile	Trinidad and Tobago	111677300
Argentina	Egypt	117449250
India	Nigeria	118292000
India	Algeria	118478000
Other Asia, nes	Oman	122242000
India	Malaysia	124657000
Jordan	Saudi Arabia	130796949
USA	Mexico	138972389
United Kingdom	Norway	157524897
USA	Norway	166818669
Rep. of Korea	Nigeria	175973642
Japan	Egypt	177150000
India	Egypt	177547008
Other Asia, nes	Russian Federation	182627045
Dominican Rep.	Trinidad and Tobago	183443570
Rep. of Korea	Yemen	185808626
India	Oman	187852000
France	Norway	188410846
Mexico	USA	190057151
China	Russian Federation	190457392
State of Palestine	Israel	194545274.8
Spain	Morocco	204306137.5
Chile	Equatorial Guinea	236593100
Rep. of Korea	Egypt	238945751
France	Trinidad and Tobago	246823879
India	Austria	249810000
Brazil	Trinidad and Tobago	272439200
Portugal	Trinidad and Tobago	295006538
Slovakia	Germany	330020574
India	Trinidad and Tobago	340312000
Slovakia	Italy	353142426
Mexico	Nigeria	355549981
United Kingdom	Egypt	360237983
China	Qatar	400383872
Spain	Italy	423798000
Other Asia, nes	Australia	456023732
Argentina	Trinidad and Tobago	521301810
Rep. of Korea	Brunei Darussalam	529850242
China	Indonesia	538107520
India	Russian Federation	551046016
Japan	USA	554179008
Other Asia, nes	Equatorial Guinea	575887385
Japan	Nigeria	580929984
India	Australia	638767616
China	Malaysia	655723008
Spain	Libya	661651800
Rep. of Korea	Trinidad and Tobago	675298438
France	Egypt	696814009
Other Asia, nes	Nigeria	760164929
USA	Egypt	835034122
France	Nigeria	941233378
Spain	Oman	997620000
Rep. of Korea	Russian Federation	1016914131
Rep. of Korea	Equatorial Guinea	1143406455
Italy	Qatar	1180900000
Other Asia, nes	Qatar	1205756937
Japan	Equatorial Guinea	1280102016
United Kingdom	Algeria	1309680201
Rep. of Korea	Australia	1313563679
Spain	Norway	1342756500
United Kingdom	Trinidad and Tobago	1455441861
Portugal	Nigeria	1533675256
USA	Trinidad and Tobago	1835825656
Belgium	Qatar	1923265319
South Africa	Mozambique	1923696128
Italy	Algeria	2127880000
Japan	Oman	2583994112
Japan	Russian Federation	2772390912
Other Asia, nes	Malaysia	2775142729
Other Asia, nes	Indonesia	2933445663
France	Algeria	2946706622
Spain	Trinidad and Tobago	2956570000
Spain	Algeria	3038087000
Rep. of Korea	Indonesia	3084129651
Spain	Qatar	3308276300
China	Australia	3502443776
Spain	Nigeria	3504445000
Spain	Egypt	3561881100
United Kingdom	Qatar	4130684077
Rep. of Korea	Oman	4550995658
Japan	United Arab Emirates	5137802240
Rep. of Korea	Malaysia	5874105378
Japan	Brunei Darussalam	6098377216
India	Qatar	6887046912
Rep. of Korea	Qatar	6973201570
Japan	Qatar	7734094848
Japan	Australia	11933321216
Japan	Malaysia	12622368768
Japan	Indonesia	12972886016
