# Supplementary material for: Machine learning approaches for predicting the link of the global trade network of liquefied natural gas
Source: PLoS One. 2025 Jul 30;20(7):e0326952. doi: 10.1371/journal.pone.0326952 (PMC12310025; doi:10.1371/journal.pone.0326952)
Supplement: S1 File — (ZIP) [file pone.0326952.s001.zip › LNG-data/LNG-2020.csv]

target	source	weight
Pakistan	Netherlands	1000
Spain	Germany	1000
Iceland	United Kingdom	1045
United Arab Emirates	USA	1103
United Arab Emirates	United Kingdom	1153.82
Luxembourg	Other Europe, nes	1388.256
Gambia	United Kingdom	1550
Brunei Darussalam	Malaysia	1631.769
Brunei Darussalam	Singapore	1791
Saudi Arabia	China	2638
Luxembourg	Germany	3754.127
Spain	France	5081
Belarus	Russian Federation	6001
Japan	United Kingdom	7216.778
Gambia	China	7270
Slovenia	Spain	8001
Eswatini	United Arab Emirates	8180
Luxembourg	Belgium	8281.693
France	United Kingdom	8604.176
Benin	USA	9234
Congo	France	12000
Switzerland	France	17862
Cayman Isds	USA	17929.503
China	Japan	18550
Belgium	Poland	18978.3
Bulgaria	T黵kiye	19000
Peru	Australia	19696.787
Uganda	Sweden	20880
Uganda	Mauritius	21260
Malawi	Zambia	21620
Timor-Leste	Indonesia	22600
Canada	Ecuador	25194
Angola	United Arab Emirates	27645
Jamaica	USA	30000
United Arab Emirates	China	30770.7
Gambia	United Arab Emirates	32130
Switzerland	Germany	32263
Papua New Guinea	United Kingdom	35309.879
Switzerland	Qatar	37600
Lao People's Dem. Rep.	Thailand	38647.886
Botswana	Namibia	41721
Uganda	Switzerland	41880
Iceland	Sweden	42780
United Kingdom	Germany	43727
Central African Rep.	Senegal	44124
Czechia	Poland	46620
Lithuania	Latvia	49131
South Africa	Netherlands	49440
Luxembourg	Netherlands	55089.05
Sweden	Poland	56000
Ireland	Germany	58872.512
Uganda	United Rep. of Tanzania	62580
France	Italy	68583.773
Slovenia	France	74726
Cambodia	China	82940
Rwanda	United Rep. of Tanzania	85540
Italy	Lithuania	95850
Lithuania	Estonia	113000
Malawi	South Africa	118480
Burundi	United Rep. of Tanzania	121804
Uganda	USA	123240
Serbia	Qatar	124800
Uganda	United Kingdom	128060
Italy	Ireland	153360
United Arab Emirates	Oman	168000
Kyrgyzstan	Kazakhstan	172440
Papua New Guinea	Australia	202617.031
North Macedonia	France	205460
Italy	Malta	230040
Bulgaria	Belgium	271980
North Macedonia	Bulgaria	293420
Zimbabwe	South Africa	307510
Mongolia	China	357235
Italy	Portugal	364230
France	Netherlands	375808.622
Mongolia	Russian Federation	407150
Slovenia	Belgium	444579
Italy	Luxembourg	460080
Latvia	Lithuania	503922
Spain	Portugal	589489
Belgium	Germany	811824
Estonia	Latvia	852453
Rwanda	United Arab Emirates	951626
Belgium	Spain	998757
Latvia	Poland	1031950
Croatia	Belgium	1047140
Italy	Croatia	1092690
Italy	Greece	1092690
Switzerland	Spain	1104150
Italy	Slovakia	1111860
Italy	Czechia	1207710
Italy	Finland	1361070
Italy	Hungary	1378890
Italy	Belgium	1391600
Bulgaria	Greece	1483480
Belgium	France	1485480
Italy	Sweden	1552770
Italy	Bulgaria	1627040
Andorra	Spain	1849616
Botswana	South Africa	1982951
Belgium	Angola	2108560
Italy	Denmark	3009690
Sweden	South Africa	3097000
Italy	Poland	3105540
Denmark	Belgium	3182220
Norway	Sweden	3236677
China	Canada	3325300
Denmark	Austria	3495436
Bulgaria	Romania	4082440
Rwanda	USA	4086433
Barbados	USA	4431770
Kazakhstan	Russian Federation	4469130
Latvia	Estonia	5070560
Australia	Singapore	5198290
Eswatini	South Africa	5633358
Namibia	South Africa	5681402.056
Hungary	Netherlands	5981040
Bahamas	USA	6223131.358
Finland	Norway	6661540
Italy	Slovenia	7003600
Lesotho	South Africa	7122280.336
Jordan	Greece	7227049.264
Italy	Netherlands	7525130
USA	Australia	7567253.129
Belgium	Netherlands	8149340
Sweden	Austria	8348000
Norway	Russian Federation	8855030
Denmark	Croatia	9181967
USA	Jamaica	9203082.419
Belgium	Austria	9271500
Singapore	Malaysia	9656030
Estonia	Russian Federation	10553400
Colombia	USA	10708100
Colombia	Switzerland	11114600
Canada	USA	11325273
Norway	Netherlands	12777360
Sweden	Gibraltar	13021000
Oman	Iraq	15657100
Jordan	Dominica	17615292.73
Jordan	Libya	18077412.77
Brazil	Nigeria	20338300
Portugal	Norway	21621720
Portugal	Spain	22100954
Belgium	Norway	24567100
Denmark	United Kingdom	26431594
Cambodia	Indonesia	27178570
Denmark	France	27947200
Japan	Rep. of Korea	29570000
France	Spain	29707404.24
Italy	Austria	32911300
Finland	Lithuania	33029910
France	Belgium	33694528.8
India	Netherlands	38509290
Malta	Egypt	39177400
Italy	Spain	39217600
Argentina	Algeria	40593100
Germany	Special Categories	47171680
Sweden	Germany	47916000
Malta	USA	48504770
Italy	France	49545400
Italy	Germany	52142400
Thailand	Equatorial Guinea	53285100
France	Peru	53476811.73
Portugal	Equatorial Guinea	56206600
Italy	Equatorial Guinea	56233900
Rep. of Korea	Trinidad and Tobago	56551200
Dominican Rep.	Colombia	56627660
Italy	Trinidad and Tobago	57579000
Italy	Angola	57583000
Rep. of Korea	Egypt	59157600
Thailand	Cameroon	59495300
Spain	Other Europe, nes	60217400
United Kingdom	Equatorial Guinea	60223800
Singapore	Egypt	60671800
Pakistan	Angola	61165300
Greece	Norway	61238500
Australia	Indonesia	61370800
Malaysia	Singapore	61665900
Rep. of Korea	Equatorial Guinea	62484400
Spain	Egypt	63004500
Other Asia, nes	Oman	63249000
Japan	Egypt	63426000
Pakistan	Indonesia	63689600
Portugal	Algeria	63781200
Pakistan	Russian Federation	63788600
China	Egypt	64328180
Pakistan	Malaysia	64713200
Malaysia	Nigeria	65002200
Portugal	Angola	65027800
Pakistan	Singapore	65615200
Pakistan	Greece	65765500
Rep. of Korea	Belgium	65821200
Greece	Areas, nes	66191400
India	Russian Federation	66466800
Other Asia, nes	France	66648000
Pakistan	Japan	67093000
Singapore	Trinidad and Tobago	67294700
Rep. of Korea	France	67746900
Brazil	Angola	68615800
Chile	Australia	68837900
Greece	Russian Federation	68900900
India	Brunei Darussalam	69449200
China	France	69612000
Colombia	Trinidad and Tobago	70111100
Jordan	Qatar	70388348.78
Sweden	Netherlands	72063000
Thailand	Papua New Guinea	72318700
China	Singapore	73224200
Singapore	Equatorial Guinea	73578700
China	Belgium	73606800
USA	Norway	73815443.45
Jordan	Belgium	75818064.86
India	Papua New Guinea	77961000
Argentina	France	84088100
Singapore	Brunei Darussalam	84287800
Colombia	United Kingdom	88247200
France	Angola	88705380.31
United Kingdom	Algeria	93030000
Sweden	Norway	95736000
Jordan	Nigeria	98200140.46
Cambodia	Thailand	100280350
Brazil	Argentina	100638300
United Kingdom	Ireland	108446000
USA	Nigeria	112224021.3
Greece	Nigeria	115803000
Colombia	United Arab Emirates	116120900
Spain	Argentina	116474000
Brazil	Trinidad and Tobago	116912500
Belgium	Egypt	117702000
India	Egypt	118485800
Denmark	Germany	119870320
Other Asia, nes	Trinidad and Tobago	120181000
Other Asia, nes	Egypt	120665000
China	Algeria	122401700
Spain	Peru	123175000
Rep. of Korea	Cameroon	125578100
Thailand	Brunei Darussalam	125758400
Pakistan	Switzerland	126001200
Thailand	Trinidad and Tobago	128585200
China	Equatorial Guinea	131866300
Sweden	Russian Federation	132943000
Singapore	Oman	133213100
China	Netherlands	134782820
Italy	Nigeria	136188000
United Kingdom	Egypt	136895000
Singapore	Indonesia	137110750
Finland	Russian Federation	137183730
Sweden	Finland	137430000
Thailand	Oman	151402000
Jordan	Algeria	159586858.2
Guyana	Trinidad and Tobago	170799340
Denmark	Netherlands	171540840
Rep. of Korea	United Arab Emirates	175644800
Other Asia, nes	United Arab Emirates	177446000
Belgium	United Arab Emirates	184033000
Thailand	Nigeria	186162200
Italy	Romania	189376000
Other Asia, nes	Brunei Darussalam	190050000
Greece	Algeria	193232800
Cambodia	Viet Nam	194594200
India	Algeria	196391800
Pakistan	Algeria	198539300
Singapore	Angola	200307500
Spain	Angola	204060000
Pakistan	Oman	205059600
Thailand	Indonesia	208862200
Malta	Trinidad and Tobago	213382700
Lithuania	Russian Federation	219388500
Jamaica	Nigeria	223953000
Jordan	Saint Vincent and the Grenadines	225312731.6
Portugal	Qatar	238740100
Argentina	Trinidad and Tobago	245556000
Spain	United Kingdom	257260000
China	Trinidad and Tobago	261895500
State of Palestine	Israel	274596084.8
India	Belgium	287728500
Rep. of Korea	Papua New Guinea	294158710
China	United Arab Emirates	295994500
France	Trinidad and Tobago	299618656.8
France	Norway	314668106
Pakistan	United Arab Emirates	316689600
United Kingdom	Nigeria	316985000
Rep. of Korea	Brunei Darussalam	318931100
Argentina	USA	329901000
Greece	Qatar	338355700
Rep. of Korea	Nigeria	339291600
Myanmar	Malaysia	343281928.8
India	France	344304000
United Kingdom	Norway	358403000
Spain	Norway	369561000
Pakistan	Egypt	379732300
China	Cameroon	383613400
Pakistan	Nigeria	389057200
Other Asia, nes	Nigeria	391135000
Singapore	Qatar	396067200
India	Cameroon	408774600
Egypt	North America and Central America, nes	416528886.8
Portugal	Russian Federation	418406200
Belgium	USA	426688000
Rep. of Korea	Angola	443331900
Italy	United Kingdom	469957000
Lithuania	USA	483729130
Netherlands	Nigeria	489774000
Dominican Rep.	USA	493060750.7
India	Trinidad and Tobago	501041500
China	Angola	507240600
Pakistan	USA	514505900
Chile	Trinidad and Tobago	528326400
Chile	Equatorial Guinea	529844500
India	Equatorial Guinea	537670200
Canada	Trinidad and Tobago	562159600
Netherlands	Trinidad and Tobago	588787000
Thailand	USA	612985100
France	Qatar	618811956.3
Argentina	Qatar	619943000
Singapore	USA	621630400
Japan	Peru	626668000
Spain	Equatorial Guinea	633405000
Brazil	USA	677952700
China	Brunei Darussalam	712520100
Portugal	USA	713642134
Malaysia	Brunei Darussalam	714561000
Lithuania	Norway	744770150
Other Asia, nes	Malaysia	771957000
Thailand	Australia	786205500
India	Australia	787055200
Greece	USA	795020830
Dominican Rep.	Trinidad and Tobago	807206420
Jordan	USA	866338552.4
Mexico	USA	925241308.5
Egypt	Areas, nes	985976054.2
United Kingdom	Trinidad and Tobago	996160000
Other Asia, nes	Indonesia	1023241000
China	Peru	1032845700
Japan	United Arab Emirates	1034160000
Thailand	Malaysia	1045833500
China	Oman	1065367220
Other Asia, nes	USA	1099260000
Spain	Algeria	1169350200
France	USA	1196266574
India	Oman	1329221400
Belgium	Russian Federation	1351270000
Japan	Nigeria	1359130000
Italy	USA	1455210000
Chile	USA	1529864800
Rep. of Korea	Peru	1611021900
Other Asia, nes	Papua New Guinea	1705405000
Belgium	Qatar	1708730000
Spain	Trinidad and Tobago	1711865000
Malaysia	Australia	1795640000
Rep. of Korea	Russian Federation	2019084800
USA	Trinidad and Tobago	2035127892
Italy	Algeria	2053330000
Spain	Qatar	2098560000
Spain	Russian Federation	2164580000
Thailand	Qatar	2182871700
Japan	Indonesia	2226410000
France	Russian Federation	2226614047
France	Nigeria	2266594414
Portugal	Nigeria	2346230000
India	USA	2364882500
India	Angola	2376287000
United Kingdom	Russian Federation	2380530000
China	Nigeria	2411411000
Singapore	Australia	2429638100
Japan	Oman	2449710000
Other Asia, nes	Russian Federation	2468564000
Spain	Nigeria	2687744100
Rep. of Korea	Indonesia	2699094000
South Africa	Mozambique	2884365000
France	Algeria	2892144547
India	Nigeria	2920274400
China	Papua New Guinea	2993159000
United Kingdom	USA	2998668454
China	USA	3097792000
India	United Arab Emirates	3246923100
Japan	Papua New Guinea	3419370000
Rep. of Korea	Oman	3899504000
Japan	Brunei Darussalam	3961670000
Spain	USA	4035256100
Pakistan	Qatar	4345157000
Japan	USA	4721720000
Other Asia, nes	Australia	4782995000
Rep. of Korea	Malaysia	4917916600
China	Russian Federation	5047064000
Other Asia, nes	Qatar	5096875000
China	Indonesia	5122154000
Italy	Qatar	5189810000
Rep. of Korea	USA	5761815000
China	Malaysia	6021923000
Japan	Russian Federation	6140410000
United Kingdom	Qatar	6727660000
Rep. of Korea	Australia	7971635000
China	Qatar	8144526000
Japan	Qatar	8734430000
Rep. of Korea	Qatar	9086570000
India	Qatar	10225188000
Japan	Malaysia	10594500000
China	Australia	28926620000
Japan	Australia	29102700000
