# Supplementary material for: Machine learning approaches for predicting the link of the global trade network of liquefied natural gas
Source: PLoS One. 2025 Jul 30;20(7):e0326952. doi: 10.1371/journal.pone.0326952 (PMC12310025; doi:10.1371/journal.pone.0326952)
Supplement: S1 File — (ZIP) [file pone.0326952.s001.zip › LNG-data/LNG-2008.csv]

target	source	weight
Sudan (...2011)	Saudi Arabia	1000
Seychelles	South Africa	1130
Mali	Nigeria	1440
Romania	Germany	1450
Mexico	Italy	1497
Luxembourg	Germany	1530
Israel	Italy	1932
Bahrain	Japan	2000
Costa Rica	France	2232
Indonesia	Japan	2259
Ireland	Areas, nes	2636
France	USA	2846
Mali	United Arab Emirates	2856
United Rep. of Tanzania	Kenya	3000
Botswana	China	3676
C魌e d'Ivoire	Areas, nes	3785.507
Seychelles	Mauritius	4196.76
Nigeria	Other Asia, nes	4288
Albania	Greece	4362
Palau	Guam	4389
Pakistan	Iran	4705
Luxembourg	Other Europe, nes	5563
France	Jordan	5693
United Arab Emirates	USA	5724
Brunei Darussalam	Singapore	6404
Oman	United Arab Emirates	6621
Zimbabwe	Botswana	7610
Mozambique	South Africa	8127
China	Rep. of Korea	8320
Bahamas	USA	8664
Gabon	United Arab Emirates	9519
Morocco	Spain	11000
United Arab Emirates	Saudi Arabia	14458
Germany	Special Categories	14970
Morocco	Belgium	15285.604
Malaysia	USA	15780
Malaysia	Rep. of Korea	15810
Gambia	USA	16000
New Zealand	Areas, nes	16058
Latvia	Russian Federation	16500
Brunei Darussalam	USA	17253
Uganda	Singapore	18520
Qatar	United Kingdom	19656
United Kingdom	Spain	19700
Uganda	Madagascar	19740
Brunei Darussalam	Germany	19784
Kenya	Saudi Arabia	20000
Kenya	United Rep. of Tanzania	20000
Uganda	Mongolia	20000
Mauritania	Spain	22000
United Arab Emirates	Kuwait	22000
France	Italy	22770
Tuvalu	Fiji	25062
France	Denmark	25617
New Zealand	Rep. of Korea	29800
Pakistan	United Arab Emirates	30000
Latvia	Poland	33680
Uganda	Saudi Arabia	38860
Belize	Guatemala	39187
Uganda	United Rep. of Tanzania	42000
FS Micronesia	USA	48070
Nigeria	United Kingdom	58043
USA	Rep. of Korea	58970
Uganda	USA	60580
Bosnia Herzegovina	Hungary	64300
Malawi	South Africa	65014.1
Nigeria	USA	72237
France	Switzerland	76850
Malaysia	Philippines	81000
Burundi	Kenya	94320
Bosnia Herzegovina	Italy	99850
Benin	Ghana	100874
FS Micronesia	Guam	122050
Burkina Faso	Ghana	132412
Bosnia Herzegovina	Slovenia	135800
Zimbabwe	South Africa	137211.799
Uganda	Mozambique	137600
France	France	139468
Uganda	France	139978
Tonga	Australia	148992
Uganda	Switzerland	159220
C魌e d'Ivoire	China	162300
Rwanda	Kenya	175046
United Arab Emirates	Oman	186000
Rwanda	United Rep. of Tanzania	200673
Qatar	United Arab Emirates	201295
Uganda	Bermuda	210571
France	Netherlands	213472
Eswatini	South Africa	227376.551
Uganda	Mauritius	304832
Kyrgyzstan	Kazakhstan	308500
Botswana	Namibia	324810
Nigeria	France	343824
Uganda	United Arab Emirates	373700
Bosnia Herzegovina	Croatia	384780
Norway	United Kingdom	441560
Viet Nam	Thailand	598086
Namibia	Botswana	644489
Sweden	Norway	905000
Viet Nam	Japan	987158
Cambodia	Singapore	1056503
Sweden	Finland	1068000
France	United Kingdom	1428840
Indonesia	Malaysia	1804308
Viet Nam	Rep. of Korea	2125262
Costa Rica	Saudi Arabia	2758449
Uganda	Kenya	3465261
Cambodia	Malaysia	4137271
Namibia	South Africa	4632454
Dominican Rep.	Trinidad and Tobago	5107478
Cambodia	China	5592546
Spain	Portugal	5625740
Costa Rica	USA	5984530
Jordan	Egypt	6400997
France	Luxembourg	6771337
China	Malaysia	8580000
Costa Rica	Nigeria	8630660
Lesotho	South Africa	9757184.151
Canada	USA	10083649
Thailand	Malaysia	12245161
Cambodia	Thailand	12523973
Luxembourg	Belgium	13935844
Botswana	South Africa	15757890
USA	Italy	18802426
Viet Nam	Other Asia, nes	19687672
Cambodia	Viet Nam	20855315
Viet Nam	Malaysia	21690642
Viet Nam	China	29356820
Costa Rica	Trinidad and Tobago	30468871
Spain	France	31717000
Brazil	Trinidad and Tobago	31904700
France	Belgium	44456290
Mexico	Norway	44472480
Costa Rica	Dominican Rep.	49411261
Syria	Egypt	50386088
Russian Federation	Japan	53929942
India	Areas, nes	58600000
Argentina	Egypt	59118000
India	Italy	59310000
United Kingdom	Egypt	59577051
Spain	Equatorial Guinea	61621300
Other Asia, nes	Algeria	61750000
India	Norway	62902000
Other Asia, nes	Oman	65967122
Mexico	Netherlands	69323573
India	Saudi Arabia	72124000
USA	Qatar	77158105
Other Asia, nes	Egypt	79978803
United Kingdom	Qatar	85284824
Mexico	Qatar	85639286
Greece	Italy	90966952
Jordan	Saudi Arabia	92761576
Jordan	Bahrain	93492266
India	United Arab Emirates	95833000
India	Trinidad and Tobago	113563000
India	Guinea	116730000
China	Equatorial Guinea	117264184
Rep. of Korea	Nigeria	120637299
Japan	Norway	122660000
Spain	Oman	126385000
India	Australia	126411700
China	Algeria	129001648
State of Palestine	Israel	143937035.3
Spain	Italy	163362002
India	Belgium	169687008
Other Asia, nes	Trinidad and Tobago	171351296
China	Nigeria	181359984
China	Egypt	182011328
India	Egypt	186430000
Morocco	Algeria	206674537.7
United Kingdom	Algeria	227211683
USA	Nigeria	227443304
France	Norway	232852593
India	Oman	255976000
Argentina	Trinidad and Tobago	268828796
India	Nigeria	285132992
USA	Norway	337046576
Rep. of Korea	Algeria	351009748
United Kingdom	Trinidad and Tobago	359766093
India	Algeria	363200008
Spain	Libya	390443000
Rep. of Korea	Australia	397503027
USA	Mexico	426680282
Spain	Norway	436600000
Japan	Trinidad and Tobago	505470016
Mexico	Nigeria	584799966
Mexico	USA	602102662
Rep. of Korea	Trinidad and Tobago	629906180
Mexico	Egypt	641853928
Japan	USA	729830976
Rep. of Korea	Brunei Darussalam	738112834
Japan	Algeria	844185024
Mexico	Trinidad and Tobago	879968074
Other Asia, nes	Qatar	909385818
USA	Egypt	934884043
France	Egypt	969809746
Rep. of Korea	Equatorial Guinea	1019902086
Other Asia, nes	Nigeria	1021012398
Other Asia, nes	Equatorial Guinea	1175173274
Japan	Equatorial Guinea	1229158016
Rep. of Korea	Egypt	1413520916
Japan	Egypt	1664242944
Japan	Nigeria	1774920960
Portugal	Nigeria	1976269808
South Africa	Mozambique	2152310784
Belgium	Qatar	2428931639
China	Australia	2718180352
France	Nigeria	2938250828
Other Asia, nes	Malaysia	2994710090
Rep. of Korea	Indonesia	3052764764
Other Asia, nes	Indonesia	3091147357
Japan	Oman	3192317952
Spain	Algeria	3231562670
Spain	Egypt	3288642100
Spain	Trinidad and Tobago	3572090000
Spain	Qatar	3859020000
Rep. of Korea	Oman	4544287502
USA	Trinidad and Tobago	5384575039
Japan	United Arab Emirates	5574099968
India	Qatar	6136125696
Japan	Brunei Darussalam	6176684032
France	Algeria	6182489813
Rep. of Korea	Malaysia	6247283411
Spain	Nigeria	6488855600
Japan	Qatar	8202595840
Rep. of Korea	Qatar	8743729364
Japan	Australia	11982737408
Japan	Malaysia	13133725696
Japan	Indonesia	14130103296
