# Supplementary material for: Machine learning approaches for predicting the link of the global trade network of liquefied natural gas
Source: PLoS One. 2025 Jul 30;20(7):e0326952. doi: 10.1371/journal.pone.0326952 (PMC12310025; doi:10.1371/journal.pone.0326952)
Supplement: S1 File — (ZIP) [file pone.0326952.s001.zip › LNG-data/LNG-2018.csv]

target	source	weight
Gambia	Germany	1000
Gambia	France	1100
Sierra Leone	Guinea	1105
Cameroon	Nigeria	1300
France	Denmark	1395.329
Burkina Faso	France	1897
Pakistan	Other Europe, nes	2129
Samoa	USA	2582
United Arab Emirates	Kuwait	2667.474
Angola	United Arab Emirates	2815
Seychelles	Rep. of Korea	2928
Azerbaijan	United Kingdom	3734.308
Iran	United Arab Emirates	4378
Lao People's Dem. Rep.	Areas, nes	4504.698
Luxembourg	Other Europe, nes	4613.42
Serbia	Bosnia Herzegovina	5200
Slovakia	United Kingdom	5412
Saudi Arabia	USA	5480
South Africa	Special Categories	5920
Bosnia Herzegovina	Czechia	5950.92
Comoros	United Rep. of Tanzania	6855
USA	Netherlands	8364.046
Hungary	Netherlands	8978.787
United Rep. of Tanzania	South Africa	9511.588
Ghana	China	10614
South Africa	Lesotho	12212
Gambia	China	15640
China	Japan	16130
Namibia	Botswana	17572.548
Czechia	Russian Federation	18000
Italy	Poland	19170
Uganda	Australia	20520
Guyana	Dominican Rep.	21749.2
United Arab Emirates	Japan	22254
New Zealand	Rep. of Korea	25848
Spain	France	27000
Botswana	Namibia	32113
Timor-Leste	Malaysia	32893
Switzerland	Germany	33744
Switzerland	Qatar	34860
France	United Kingdom	37146.484
Belgium	France	38340
Bahrain	Saudi Arabia	40000
France	Italy	43216.013
Uganda	South Africa	43220
Uganda	Chile	44520
Gambia	United Arab Emirates	44780
Uganda	Mauritius	47750
Switzerland	Netherlands	50000
Burkina Faso	Ghana	64368
United Kingdom	Belgium	77532
Slovakia	Czechia	79245
Russian Federation	Norway	87780
Malawi	South Africa	101283
Lithuania	Estonia	106318
Uganda	United Kingdom	109720
Slovenia	Belgium	114090
Timor-Leste	Other Asia, nes	118110
Burundi	United Rep. of Tanzania	119760
United Kingdom	Ireland	127106
Lithuania	Russian Federation	129400
Rwanda	Australia	132320
Switzerland	Spain	133080
Timor-Leste	Australia	139180
Singapore	Other Asia, nes	156300
Rwanda	Saudi Arabia	170340
Finland	Russian Federation	208000
Latvia	Poland	212470
Lao People's Dem. Rep.	Thailand	221515.848
Zimbabwe	South Africa	238240
Belgium	Netherlands	242925
Armenia	Russian Federation	244820
United Kingdom	Germany	248745.459
Spain	Portugal	268434
Samoa	New Zealand	284030
Rwanda	Chile	294080
Slovakia	Germany	304626
Lesotho	Areas, nes	314856.421
Uganda	USA	319680
Barbados	Dominican Rep.	333780
Latvia	Estonia	350972
Greece	Bulgaria	360939.073
Italy	Germany	402570
Timor-Leste	Indonesia	412054
Slovakia	Luxembourg	485444
Rwanda	Iran	508340
Eswatini	South Africa	562276.34
Portugal	Spain	573314
Switzerland	France	618180
Mongolia	China	641620
Luxembourg	Belgium	830851.17
Estonia	Lithuania	919780
Spain	Areas, nes	984000
China	Canada	986102.841
Denmark	Netherlands	1016010
Lesotho	South Africa	1136240.352
France	Netherlands	1149666.497
Rwanda	USA	1365560
France	France	1411641.728
Andorra	Spain	1473624
United Kingdom	Netherlands	2290069
Rwanda	United Arab Emirates	3196405
Brazil	Netherlands	3451300
Spain	United Kingdom	3455250
Belgium	Germany	3557692.305
Barbados	USA	3804684
Italy	Slovenia	3910680
Estonia	Russian Federation	3979262.4
Sweden	South Africa	5412000
Oman	Iraq	6236800
Belgium	Austria	6590434.944
Botswana	South Africa	7041300
Kazakhstan	Russian Federation	7669000
Namibia	South Africa	8235573.292
USA	Ireland	10765539.6
Sweden	Finland	11876000
Oman	United Arab Emirates	13307900
Italy	France	15310700
Malta	Nigeria	16102100
Italy	United Kingdom	16160300
Cambodia	Indonesia	17270777.19
France	Luxembourg	18425762
France	Belgium	19367256.3
Finland	Netherlands	21266770
Spain	Dominican Rep.	22008200
France	Spain	23047280.64
United Arab Emirates	Oman	23108622.18
Italy	Spain	29451000
Portugal	Algeria	30210200
Colombia	Switzerland	31125900
Finland	Norway	31852070
Argentina	Russian Federation	38865600
Argentina	Spain	42002700
Malta	USA	42751300
Malta	Peru	42987300
France	Trinidad and Tobago	43939977.82
Malta	Equatorial Guinea	44286900
Italy	Austria	45824200
Canada	USA	50380269
Rep. of Korea	Brazil	50875300
Other Asia, nes	Cameroon	55597000
Rep. of Korea	United Kingdom	56523300
United Kingdom	Equatorial Guinea	57150900
France	Angola	58461902.34
Argentina	Algeria	58611900
Jordan	Netherlands	58697800
United Kingdom	Peru	58854300
Jordan	Norway	59239600
Other Asia, nes	Norway	59370000
Dominican Rep.	USA	59526900
Spain	Cameroon	59647000
Sweden	Belgium	59885000
Argentina	Equatorial Guinea	60143000
Other Asia, nes	Peru	60258000
Portugal	Norway	60493100
Thailand	Brunei Darussalam	60540600
Pakistan	Italy	60764600
Other Asia, nes	United Arab Emirates	61050000
Greece	Qatar	61105800
Denmark	Areas, nes	61209800
India	Switzerland	61487300
Pakistan	Indonesia	61709000
Thailand	United Arab Emirates	61804700
Italy	Nigeria	62076000
Rep. of Korea	Japan	62128400
India	Belgium	62564900
Japan	Norway	63160000
Italy	Cameroon	63353000
Pakistan	United Kingdom	63361451
Thailand	Belgium	63453400
Rep. of Korea	Norway	64062600
China	United Kingdom	64245900
Pakistan	Trinidad and Tobago	64394300
United Kingdom	Spain	64451664.41
India	Russian Federation	65000000
Pakistan	Malaysia	65042508
Singapore	France	65209200
Thailand	Oman	65426300
Thailand	Australia	65484300
India	Singapore	65837700
Brazil	France	66171200
Sweden	Netherlands	66275000
Pakistan	Angola	66761200
Pakistan	Guinea	67025900
Belgium	Angola	67034200
Panama	USA	67122000
China	Peru	67185800
Spain	Angola	67485900
India	South Africa	67785700
China	Algeria	67870000
Colombia	United Kingdom	68334300
Pakistan	Australia	68398400
Rep. of Korea	Spain	68487800
Colombia	USA	69076566.35
India	Norway	69181300
Italy	Angola	69777900
Thailand	Egypt	69964700
Brazil	Angola	70008200
Colombia	Trinidad and Tobago	71101100
France	Areas, nes	71323852.78
Jordan	Algeria	71391000
United Kingdom	Singapore	71458800
USA	Nigeria	73687383.7
Rep. of Korea	Equatorial Guinea	73803300
Russian Federation	Singapore	74626200
Australia	Peru	75507400
France	Peru	76674899.31
Singapore	Trinidad and Tobago	77741500
Rep. of Korea	Singapore	78721200
Japan	Singapore	90804000
Italy	Egypt	95626400
Canada	Netherlands	98789708
Portugal	USA	100744980
France	Egypt	102132889.1
USA	United Kingdom	103094180
Jamaica	Nigeria	104491000
Sweden	Norway	105839000
Japan	Trinidad and Tobago	116168000
United Kingdom	Egypt	118080600
Italy	Norway	118422000
Pakistan	Norway	118634600
Malta	Trinidad and Tobago	119614000
Japan	Equatorial Guinea	121373000
Jordan	Qatar	123720000
Netherlands	Algeria	125218000
Other Asia, nes	Angola	126267000
Pakistan	Switzerland	126286200
Pakistan	Algeria	126972200
Pakistan	Netherlands	127320266
France	USA	128163536.3
Pakistan	Oman	128436800
Jordan	Guinea	128902000
Pakistan	United Arab Emirates	130120500
Italy	Equatorial Guinea	130860000
Singapore	Indonesia	130886800
Rep. of Korea	Netherlands	132182000
Brazil	Qatar	132351300
Japan	Egypt	133793000
Canada	Norway	134439000
Japan	Netherlands	137586000
Cambodia	Thailand	138270233
Singapore	Angola	139070200
Singapore	Papua New Guinea	142207700
United Kingdom	Norway	150620100
Rep. of Korea	Papua New Guinea	151893200
China	Singapore	156319000
USA	France	164172582.3
United Kingdom	Algeria	165173100
India	Egypt	172710000
China	Cameroon	175566100
Jordan	Saint Vincent and the Grenadines	179045000
Rep. of Korea	Trinidad and Tobago	181685000
China	Egypt	182355800
Brazil	Norway	183229700
Other Asia, nes	Nigeria	184139000
Germany	Special Categories	185649415
China	Norway	186207400
Pakistan	USA	189682200
Pakistan	Equatorial Guinea	192306500
Thailand	Indonesia	192832500
China	Belgium	197871500
Brazil	Belgium	200054000
Jordan	France	203228000
Pakistan	Bermuda	204169300
China	Brunei Darussalam	204790000
Netherlands	Nigeria	206384000
India	United Kingdom	208838200
Singapore	Equatorial Guinea	214396300
Cambodia	Viet Nam	222341203.5
Other Asia, nes	Trinidad and Tobago	226405000
India	Algeria	228501000
Netherlands	Trinidad and Tobago	248156000
Jordan	Saudi Arabia	248237000
Other Asia, nes	USA	253500000
Rep. of Korea	Egypt	255565100
Japan	France	258728000
Spain	USA	261737300
Rep. of Korea	Angola	261866200
China	Netherlands	264758321
India	Malaysia	266211000
Japan	Angola	267271000
Brazil	Nigeria	273015100
India	Cameroon	273280600
State of Palestine	Israel	294599436.6
India	Netherlands	297430900
India	United Arab Emirates	307820000
Rep. of Korea	France	309735300
Other Asia, nes	Oman	311961000
China	France	332113000
Italy	USA	336748000
India	Trinidad and Tobago	337069900
India	France	341586000
Argentina	Nigeria	358794800
China	Trinidad and Tobago	377189500
Malaysia	Brunei Darussalam	389762000
Thailand	Trinidad and Tobago	391283200
Argentina	Trinidad and Tobago	401824800
Singapore	Qatar	428680800
Spain	Norway	435687000
United Kingdom	Trinidad and Tobago	468435100
Rep. of Korea	Nigeria	472075400
China	Oman	503002500
China	Angola	513761700
Argentina	USA	515789100
Brazil	USA	528972200
Chile	Equatorial Guinea	530070890
Thailand	Malaysia	530735100
Belgium	Russian Federation	531384230
Japan	Peru	558238000
Canada	Trinidad and Tobago	569255400
Jordan	Nigeria	578498000
Brazil	Trinidad and Tobago	588109450
United Kingdom	USA	596912400
Portugal	Qatar	607608000
China	Equatorial Guinea	613556200
Italy	Algeria	628201000
Lithuania	Norway	634994055
Greece	Algeria	636328200
Spain	Russian Federation	640853000
Portugal	Nigeria	659042000
Other Asia, nes	Brunei Darussalam	680054000
Rep. of Korea	Brunei Darussalam	705159300
Pakistan	Nigeria	722725300
China	Russian Federation	734297300
United Kingdom	Russian Federation	734481500
Chile	USA	773807900
Malaysia	Australia	820805000
France	Qatar	858159911
Dominican Rep.	Trinidad and Tobago	891484129
India	Equatorial Guinea	891939900
Thailand	Nigeria	920425300
India	USA	954881000
Rep. of Korea	Peru	955591400
Jordan	USA	969234000
Argentina	Qatar	1063654400
India	Oman	1071470500
China	Nigeria	1098189500
Other Asia, nes	Indonesia	1145635000
Other Asia, nes	Papua New Guinea	1152981000
France	Norway	1179729701
France	Russian Federation	1187206385
Spain	Trinidad and Tobago	1244884300
Spain	Peru	1347755600
India	Angola	1381790311
Portugal	Areas, nes	1456705000
India	Australia	1471312000
Japan	Nigeria	1535640000
Belgium	Qatar	1666142100
Netherlands	Norway	1739240000
Chile	Trinidad and Tobago	1801443000
Rep. of Korea	Russian Federation	1930278000
United Kingdom	Qatar	1966139500
USA	Trinidad and Tobago	1990480550
Singapore	Australia	2017383400
Thailand	Qatar	2019724400
China	USA	2148211000
Other Asia, nes	Russian Federation	2302740000
France	Nigeria	2355968754
France	Algeria	2388568537
Spain	Algeria	2395590000
China	Papua New Guinea	2463132000
Spain	Qatar	2486000000
Japan	USA	2494100000
Other Asia, nes	Australia	2571692000
Other Asia, nes	Malaysia	2800507000
India	Nigeria	3026305000
South Africa	Mozambique	3034247000
Japan	Oman	3075790000
Spain	Nigeria	3092863000
Japan	Papua New Guinea	3143900000
Rep. of Korea	Indonesia	3447237000
Rep. of Korea	Malaysia	3702131000
Pakistan	Qatar	4036914000
Japan	Brunei Darussalam	4182270000
Rep. of Korea	Oman	4281613000
Rep. of Korea	USA	4657903000
Italy	Qatar	4756570000
Other Asia, nes	Qatar	4888672000
China	Indonesia	4891104000
Japan	United Arab Emirates	4976630000
Japan	Indonesia	5132680000
China	Malaysia	5767935000
Japan	Russian Federation	6673240000
Rep. of Korea	Australia	7870760000
China	Qatar	9239751000
Japan	Qatar	9922940000
India	Qatar	10705268000
Japan	Malaysia	11265500000
Rep. of Korea	Qatar	14245047000
China	Australia	23457270000
Japan	Australia	28702300000
