# Supplementary material for: Machine learning approaches for predicting the link of the global trade network of liquefied natural gas
Source: PLoS One. 2025 Jul 30;20(7):e0326952. doi: 10.1371/journal.pone.0326952 (PMC12310025; doi:10.1371/journal.pone.0326952)
Supplement: S1 File — (ZIP) [file pone.0326952.s001.zip › LNG-data/LNG-2019.csv]

target	source	weight
New Zealand	Australia	1000
Zambia	South Africa	1023.72
Switzerland	Italy	1194
Iceland	Rep. of Korea	1345
Luxembourg	Other Europe, nes	1351.846
Cameroon	United Arab Emirates	1492
Benin	Nigeria	1500
Namibia	China	1585.677
Congo	Italy	1642.715
Ecuador	Netherlands	1955.321
Slovakia	Czechia	2234
C魌e d'Ivoire	Netherlands	2300.236
Sri Lanka	Japan	2425.5
Ireland	Germany	2450
Spain	Slovenia	2500
United Arab Emirates	United Kingdom	2503.19
Samoa	USA	2917
Switzerland	Germany	3764
Mozambique	United Arab Emirates	3825
Viet Nam	USA	4650
Luxembourg	Germany	4999.33
Papua New Guinea	United Arab Emirates	5000
Oman	United Arab Emirates	5680
Uganda	China	6000
Kuwait	Italy	7599
Switzerland	Norway	8245
Spain	Sweden	8935.518
Gambia	China	11725
Spain	Germany	11880.662
Luxembourg	Netherlands	14497.22
United Arab Emirates	USA	15151.886
Belarus	Russian Federation	15200
Paraguay	China	15640
China	Japan	17330
Hungary	Netherlands	18051.251
Congo	China	18205
Italy	Switzerland	18880
North Macedonia	Slovenia	19000
Denmark	Belgium	19170
Congo	Cameroon	19760
Luxembourg	Belgium	19836.972
USA	Germany	20134.201
Spain	Portugal	20387
Canada	Germany	21223
Gambia	Senegal	21680
Malawi	South Africa	21900
Lesotho	Saudi Arabia	24820
Malawi	Nigeria	26000
Croatia	Belgium	26698
Spain	Other Europe, nes	28079
Namibia	Botswana	28597.506
United Kingdom	Brazil	29822.726
Slovakia	Denmark	31698
Mongolia	Russian Federation	33400
Gambia	United Arab Emirates	33645
Italy	Gabon	34300
Lao People's Dem. Rep.	China	35000
Angola	United Arab Emirates	35084
USA	Japan	36235.081
Barbados	Dominican Rep.	36400
Bulgaria	T黵kiye	37800
France	Italy	48615.78
China	Rep. of Korea	48820
Switzerland	Netherlands	49980
Estonia	Finland	54240
Estonia	Lithuania	55200
Italy	Latvia	57510
Burkina Faso	Ghana	58950
Denmark	Norway	64700
Burundi	United Rep. of Tanzania	80000
Zimbabwe	United Kingdom	82080
Rwanda	USA	86240
Sweden	Poland	92000
Italy	Luxembourg	95850
Australia	USA	102041
North Macedonia	France	102220
Switzerland	France	110580
Lithuania	Poland	117200
Uganda	Mauritius	130760
Papua New Guinea	Australia	139897
Denmark	Germany	153360
France	United Kingdom	160206.446
Viet Nam	China, Hong Kong SAR	179360
Uganda	Switzerland	188820
France	Switzerland	192813.786
Italy	Slovenia	210870
Italy	Cyprus	230040
Italy	Lithuania	230040
Uganda	United Kingdom	254000
Guyana	Trinidad and Tobago	286270.98
Sweden	Ukraine	290236.077
Zimbabwe	South Africa	305210
Samoa	New Zealand	311970
Czechia	Russian Federation	324000
Russian Federation	Norway	351350
Guyana	Dominican Rep.	389650
Mongolia	China	421000
Italy	Bulgaria	460080
Italy	Greece	460080
Timor-Leste	Indonesia	468335
Italy	Croatia	498420
Slovenia	Belgium	605301
United Kingdom	Belgium	615886
Latvia	Poland	657790
Italy	Sweden	670950
Italy	Hungary	690120
Italy	Portugal	690120
Italy	Slovakia	690120
Switzerland	Spain	709937
Uganda	USA	736400
Singapore	Algeria	864490
Belgium	France	985288
Italy	Czechia	1054350
United Kingdom	Netherlands	1149826
Latvia	Estonia	1214603
Italy	Finland	1246050
Jordan	Greece	1328080
Rwanda	Saudi Arabia	1344400
Italy	Romania	1361070
Kyrgyzstan	Kazakhstan	1432250
Denmark	Netherlands	1495260
China	Netherlands	1543341
Botswana	South Africa	1830791
Andorra	Spain	1945284
United Kingdom	Germany	2520950.762
Singapore	Malaysia	2521830
Spain	Areas, nes	2546000
Sweden	Gibraltar	2715000
Bulgaria	Netherlands	2826000
United Arab Emirates	Oman	2902000
Italy	Poland	3182220
Belgium	Netherlands	3392267
Brunei Darussalam	China	3669407.323
Lesotho	South Africa	3934909.713
Barbados	USA	4219652
Sweden	Austria	4433000
China	Canada	4450651
Bahamas	USA	4582416.388
Belgium	Germany	4600903.227
Eswatini	South Africa	4782849.2
Rwanda	United Arab Emirates	5674590
France	Luxembourg	5871076.217
Malta	T黵kiye	6395010
Malta	Norway	6420960
Lithuania	Latvia	6625264
Italy	Denmark	6843690
Finland	Netherlands	7129263.98
Sweden	Lithuania	7450000
Sweden	Singapore	7481000
Sweden	South Africa	7558000
Kazakhstan	Russian Federation	8078000
Belgium	Austria	8130693.307
Estonia	Russian Federation	9903740
Finland	Lithuania	10176572.25
Brazil	Argentina	10454400
Portugal	Spain	10744489
Greece	Russian Federation	13230100
Sweden	Finland	13879000
Namibia	South Africa	14277331.05
Greece	Bulgaria	19066600
Greece	France	19205300
Sweden	Netherlands	22081000
Germany	Areas, nes	22229773
France	Spain	24769403.54
France	Belgium	25999727.82
Italy	Germany	26895500
Italy	Austria	31478700
Italy	France	32158100
Cambodia	Indonesia	32479590
Colombia	Trinidad and Tobago	34111700
India	Russian Federation	35884000
Argentina	Cameroon	41500500
Italy	Spain	42726000
Canada	Angola	42816200
Latvia	Lithuania	51388828
Thailand	Trinidad and Tobago	51576900
Colombia	USA	53200853.17
Sweden	Belgium	53773000
Pakistan	Iran	53858900
Finland	Norway	57465689.61
Other Asia, nes	Cameroon	58919000
Lithuania	USA	59122900
Pakistan	United Kingdom	60511342
Rep. of Korea	Singapore	60609900
Dominican Rep.	Nigeria	60798900
Other Asia, nes	United Arab Emirates	61016000
Italy	Equatorial Guinea	61367300
Japan	Algeria	61438000
China	Algeria	61604500
Portugal	Trinidad and Tobago	61649500
USA	Nigeria	61735362.11
Malaysia	Nigeria	62018900
Japan	Egypt	62119000
Pakistan	Bermuda	62200000
Pakistan	Malaysia	63440300
Greece	Egypt	63932500
Pakistan	Switzerland	64124000
Italy	Nigeria	64253800
Singapore	Nigeria	64954100
China	Belgium	65827400
Colombia	Ireland	66112400
Spain	Cameroon	66528300
United Kingdom	Angola	66615000
Belgium	Angola	66641200
China	India	67588600
Pakistan	Guinea	68226500
Pakistan	Singapore	68306700
Rep. of Korea	Equatorial Guinea	68485800
China	Norway	68755800
Japan	Equatorial Guinea	68819000
India	Norway	68894500
Italy	Netherlands	69024900
Malaysia	Equatorial Guinea	69264200
Malaysia	USA	69355400
Spain	Equatorial Guinea	69376400
Singapore	Angola	69888400
China	Singapore	70132000
Brazil	Angola	70153300
Japan	China	70560000
Rep. of Korea	Trinidad and Tobago	70661400
Sweden	Russian Federation	70908000
Portugal	Russian Federation	70958000
Thailand	Netherlands	72295200
Brazil	Cameroon	80086200
Singapore	Papua New Guinea	81067300
USA	Ireland	86164571.03
Sweden	Norway	89133000
Finland	Russian Federation	91265873.43
Singapore	Qatar	92312600
Denmark	Areas, nes	101084230
Cambodia	Thailand	106423360
Canada	USA	106571742
Thailand	Peru	107184313.5
Rep. of Korea	Egypt	111597000
United Kingdom	Equatorial Guinea	113004000
Other Asia, nes	Peru	113526000
Italy	Belgium	113987000
France	Trinidad and Tobago	116598015
Belgium	Egypt	117989000
China	United Arab Emirates	119912800
Italy	Norway	121876000
Singapore	Trinidad and Tobago	121998000
Other Asia, nes	Egypt	122808000
Jordan	Netherlands	126925000
China	Angola	128763300
Thailand	Angola	129191057.6
Other Asia, nes	Oman	129285000
Belgium	USA	131234300
Pakistan	Niger	131563100
Pakistan	Equatorial Guinea	134401800
Pakistan	Netherlands	134555136
Chile	Equatorial Guinea	135711800
Brazil	Equatorial Guinea	136414000
India	Trinidad and Tobago	137792100
Dominican Rep.	USA	141670510
Other Asia, nes	Equatorial Guinea	142448000
Brazil	Netherlands	142841900
Greece	Norway	144431000
Spain	United Kingdom	149603000
Portugal	Algeria	152552800
USA	Russian Federation	155842834.3
Thailand	USA	157049218.4
France	Angola	164796675.2
Thailand	Oman	171740645.3
Jamaica	Nigeria	178252000
Lithuania	Russian Federation	179211420
Rep. of Korea	United Arab Emirates	182553800
Jordan	Saint Vincent and the Grenadines	182861000
China	Egypt	185473300
Other Asia, nes	Trinidad and Tobago	188863000
Thailand	Egypt	192345300
Brazil	Nigeria	196455300
United Kingdom	Peru	199860100
India	Egypt	199962000
Singapore	Indonesia	200302000
Cambodia	Viet Nam	202050000
Spain	Angola	203616000
Other Asia, nes	Nigeria	204085000
Greece	USA	204712600
France	Egypt	207240184.3
India	Algeria	211978790
Malta	Trinidad and Tobago	214637000
Greece	Qatar	216882700
Brazil	Norway	232802100
State of Palestine	Israel	233735978.3
United Kingdom	Nigeria	241259900
Singapore	Equatorial Guinea	241809000
India	France	242095100
Italy	United Kingdom	248652000
Other Asia, nes	Brunei Darussalam	249424000
China	France	253049900
China	USA	258955000
Greece	Nigeria	263907000
Pakistan	Oman	264239200
Pakistan	Algeria	270601100
Jordan	France	274106000
Panama	USA	292125900
Rep. of Korea	Papua New Guinea	294278200
Jordan	Saudi Arabia	305804000
Netherlands	Algeria	318529000
Italy	Egypt	323337000
India	Malaysia	325472700
United Kingdom	Trinidad and Tobago	325568270
Pakistan	United Arab Emirates	326306700
Canada	Trinidad and Tobago	328337700
Spain	Peru	342229300
Pakistan	USA	379076000
Pakistan	Egypt	380458000
India	Cameroon	388515500
Brazil	Trinidad and Tobago	390667180
France	Peru	402698470.6
Greece	Algeria	410194400
Other Asia, nes	Indonesia	411520000
Thailand	Indonesia	416748114.3
Singapore	Egypt	424087000
Argentina	Trinidad and Tobago	439173920
Portugal	Qatar	440534400
Spain	Norway	497613000
India	Equatorial Guinea	504133000
Other Asia, nes	USA	511375000
Netherlands	Nigeria	525009000
China	Cameroon	533309600
China	Equatorial Guinea	536709600
Rep. of Korea	Brunei Darussalam	584577800
China	Brunei Darussalam	591392700
Singapore	USA	625242000
Rep. of Korea	Nigeria	628259600
Chile	Trinidad and Tobago	630572100
Netherlands	Trinidad and Tobago	631172000
China	Peru	636627600
United Kingdom	Algeria	675961200
Japan	Peru	677128000
Pakistan	Nigeria	695865400
Malaysia	Brunei Darussalam	720839000
China	Trinidad and Tobago	723595500
France	Qatar	729406274.3
Jordan	USA	737417000
Portugal	USA	762023036
Argentina	USA	772775900
France	Norway	802005566.7
Japan	Nigeria	833291000
India	Oman	843676100
Italy	Trinidad and Tobago	870746000
United Kingdom	Norway	872229300
Dominican Rep.	Trinidad and Tobago	949198904.3
India	Australia	1019422900
Brazil	USA	1047898902
Thailand	Australia	1080750350
China	Oman	1083078300
Rep. of Korea	Peru	1104790800
Lithuania	Norway	1114512105
United Kingdom	Russian Federation	1190872400
Italy	USA	1200810000
Belgium	Russian Federation	1252906100
United Kingdom	USA	1261887100
Spain	Algeria	1404577000
Other Asia, nes	Papua New Guinea	1453840000
Other Asia, nes	Russian Federation	1481678000
Malaysia	Australia	1544390000
France	USA	1576615762
Chile	USA	1649436130
Thailand	Malaysia	1660970810
Singapore	Australia	1770040000
India	USA	1844722900
China	Nigeria	1892181700
Spain	Trinidad and Tobago	2017970000
Mexico	USA	2026382175
Spain	Russian Federation	2141390000
Japan	United Arab Emirates	2168490000
Italy	Algeria	2171670000
India	Angola	2225530177
Rep. of Korea	Russian Federation	2247085600
Rep. of Korea	Indonesia	2335884000
India	Nigeria	2438602200
India	United Arab Emirates	2461048000
Other Asia, nes	Malaysia	2485085000
China	Russian Federation	2505790700
Belgium	Qatar	2543773000
USA	Trinidad and Tobago	2545740366
France	Algeria	2592411501
Portugal	Nigeria	2628177830
Thailand	Qatar	2671453286
France	Nigeria	2883629934
Japan	Oman	2894040000
China	Papua New Guinea	2915846000
South Africa	Mozambique	2929057000
Spain	USA	3082340000
Spain	Nigeria	3191387100
Spain	Qatar	3353792600
France	Russian Federation	3493282370
Japan	USA	3695650000
Japan	Papua New Guinea	3741750000
Rep. of Korea	Oman	3945587000
Japan	Indonesia	4153040000
Japan	Brunei Darussalam	4320630000
Netherlands	Norway	4424230000
Other Asia, nes	Australia	4475547000
China	Indonesia	4519774000
Pakistan	Qatar	4579988000
Other Asia, nes	Qatar	4751897000
Rep. of Korea	Malaysia	4801915000
Italy	Qatar	4815520000
Rep. of Korea	USA	5225745000
United Kingdom	Qatar	6232807200
Japan	Russian Federation	6398640000
China	Malaysia	6881211000
Rep. of Korea	Australia	7775214000
China	Qatar	8319613000
Japan	Qatar	8734970000
Japan	Malaysia	9330530000
India	Qatar	9357424000
Rep. of Korea	Qatar	11311065000
China	Australia	27765910000
Japan	Australia	30116000000
