# Supplementary material for: Machine learning approaches for predicting the link of the global trade network of liquefied natural gas
Source: PLoS One. 2025 Jul 30;20(7):e0326952. doi: 10.1371/journal.pone.0326952 (PMC12310025; doi:10.1371/journal.pone.0326952)
Supplement: S1 File — (ZIP) [file pone.0326952.s001.zip › LNG-data/LNG-2014.csv]

target	source	weight
Samoa	Australia	1000
Rep. of Moldova	Ukraine	1351
Congo	South Africa	1360
Iceland	China	1400
Qatar	United Kingdom	1507
Serbia	Bosnia Herzegovina	1744
Luxembourg	Belgium	1757
France	Switzerland	1863
Nepal	India	1879
Rwanda	Uganda	1920
Sao Tome and Principe	Gabon	2090
Qatar	China	2200
Switzerland	Germany	2304
Rep. of Korea	Other Asia, nes	2843
Luxembourg	France	3043
Ireland	United Kingdom	3431
Uganda	South Sudan	3540
Iraq	Netherlands	4000
Myanmar	China	4390
USA	Australia	4481
Slovakia	Germany	4687
Bahamas	USA	4899
Burkina Faso	C魌e d'Ivoire	5000
Luxembourg	Other Europe, nes	5378
USA	Peru	5647
France	Other Asia, nes	7056
Botswana	Namibia	7107
France	Italy	7151
Gambia	United Arab Emirates	7796
Kuwait	Netherlands	8000
South Africa	Germany	8079.99
USA	Angola	8616
USA	United Kingdom	9046
Qatar	USA	9858
Mauritania	T黵kiye	10534
C魌e d'Ivoire	Nigeria	11561
Nigeria	United Kingdom	12103
Burkina Faso	Ghana	12278
United Arab Emirates	Germany	14074
Qatar	France	15136
Spain	Germany	15232
Qatar	India	15504
Comoros	Mauritius	16170
Denmark	Sweden	16599
Switzerland	Qatar	16720
Canada	China	18220
Gambia	China	18434
France	Denmark	18871
Italy	Poland	19170
Italy	Slovenia	19170
Italy	United Kingdom	19170
Burundi	Nigeria	19480
Burundi	United Rep. of Tanzania	19820
Rwanda	Kenya	19905
Rwanda	Bahrain	21940
Saudi Arabia	Albania	22000
Lao People's Dem. Rep.	Thailand	22410
USA	China	23201
Uganda	Zambia	24080
Mauritania	United Arab Emirates	24500
South Africa	Botswana	25000
New Zealand	Rep. of Korea	25917
Luxembourg	Germany	34200
South Africa	Lesotho	36666.2
Italy	Belgium	38340
United Arab Emirates	China	39589
Zimbabwe	South Africa	47545
Nigeria	China	50331
Samoa	New Zealand	53725
Denmark	Norway	57000
Other Asia, nes	Algeria	58650
Angola	France	58849
Switzerland	Belgium	60260
Other Asia, nes	Oman	61666
Namibia	Botswana	62871
Other Asia, nes	Russian Federation	64140
Uganda	Malaysia	68660
Niger	Nigeria	70305
Other Asia, nes	Equatorial Guinea	70605
France	Germany	87939
United Arab Emirates	USA	88774.639
Uganda	South Africa	91905
Other Asia, nes	Nigeria	118652
Other Asia, nes	Trinidad and Tobago	125278
United Arab Emirates	Ireland	133660.21
Other Asia, nes	Australia	187894
Other Asia, nes	Yemen	194219
Estonia	Russian Federation	292500
Switzerland	Spain	313547
Uganda	United Rep. of Tanzania	353550
Myanmar	Singapore	362500
Belgium	Netherlands	435866.326
Other Asia, nes	Brunei Darussalam	508959
Italy	Germany	520000
Uganda	France	523640
Uganda	Nigeria	585500
Lesotho	Other Asia, nes	659730.58
Costa Rica	France	725133
Rwanda	United Rep. of Tanzania	738843
Uganda	Mauritius	786280
Cambodia	Viet Nam	861016
Other Asia, nes	Papua New Guinea	1006186
France	United Kingdom	1105600
Spain	France	1312950
United Arab Emirates	Areas, nes	1466680
Iraq	T黵kiye	2086157
Other Asia, nes	Indonesia	2209789
Cambodia	Indonesia	2264934
Eswatini	South Africa	2556234
Cambodia	India	2801457
Other Asia, nes	Malaysia	2963483
Portugal	Nigeria	3708959
United Kingdom	Belgium	3999930
Sweden	South Africa	4098000
United Arab Emirates	Oman	4301020
Belgium	Algeria	4400000
Italy	Spain	5181196
France	Spain	5674147
Other Asia, nes	Qatar	5945547
Sweden	Netherlands	6380000
India	France	6888215
Costa Rica	Trinidad and Tobago	8362564
France	Luxembourg	8426202
Namibia	South Africa	9249192
Portugal	Spain	14556809
Lesotho	South Africa	15322748.01
Germany	Special Categories	15763735
Iraq	Saudi Arabia	16365627
France	Belgium	17012494
Iraq	Areas, nes	21222328
Iraq	Bahrain	26116892
France	Norway	32160858
Algeria	Bahamas	33231032
Chile	Norway	35887500
France	Trinidad and Tobago	36549320
France	Equatorial Guinea	38300607
Netherlands	Algeria	38915100
Italy	Algeria	39313026
Spain	Netherlands	42170900
Italy	Netherlands	44449872
Lithuania	Norway	45238117
Japan	Netherlands	46210000
Greece	United Kingdom	46478162
USA	Yemen	47775525
Iraq	Kuwait	48335000
India	Rep. of Korea	52950000
Brazil	USA	53481100
Italy	Trinidad and Tobago	54871821
Thailand	Trinidad and Tobago	55316224
Chile	USA	55511800
Chile	Qatar	55793900
Portugal	Belgium	56092960
India	Trinidad and Tobago	57773740
Chile	Equatorial Guinea	57806800
Malaysia	France	59976112
Greece	Norway	60050694
Malaysia	Qatar	60371732
Thailand	Malaysia	60411248
Malaysia	Norway	60673704
Brazil	United Arab Emirates	61703300
Malaysia	Spain	62266008
Japan	Angola	62685000
Thailand	Russian Federation	62803896
Malaysia	Australia	63395268
Thailand	Yemen	63685240
Spain	Oman	63816000
Malaysia	Egypt	64067788
Netherlands	Nigeria	64123720
Argentina	Algeria	64629800
Brazil	Angola	65379800
Thailand	Oman	65661984
India	Norway	65704088
United Kingdom	Nigeria	66065308
Rep. of Korea	Angola	66641733
Singapore	Indonesia	66771000
Rep. of Korea	Egypt	67329545
Brazil	Belgium	67646500
Brazil	Netherlands	67898600
India	Malaysia	68140952
Japan	Egypt	68674000
Rep. of Korea	Equatorial Guinea	71422754
Rep. of Korea	Norway	72815481
Japan	Peru	74263000
India	Oman	74361991
Netherlands	Trinidad and Tobago	77082620
Argentina	Netherlands	77403700
India	United Arab Emirates	79058600
USA	Norway	88860410
Argentina	Spain	88905600
United Kingdom	Norway	92073622
Sweden	Norway	98272000
Canada	USA	104839304
Rep. of Korea	United Arab Emirates	106729562
USA	Spain	107342467
China	Trinidad and Tobago	111755208
Rep. of Korea	France	113839694
China	Brunei Darussalam	115409000
Japan	Belgium	116582000
China	Egypt	119579200
Japan	Trinidad and Tobago	120152000
Thailand	Nigeria	122458056
Costa Rica	USA	122467440
China	Norway	122792360
Argentina	Norway	123526500
United Kingdom	United Kingdom	125568224
Spain	Portugal	126052813
Rep. of Korea	Trinidad and Tobago	126883838
China	Angola	127794184
China	Oman	129115808
China	Russian Federation	129669600
Singapore	Belgium	134353000
India	Algeria	137208664
United Kingdom	Algeria	150921740
USA	Nigeria	158810419
Brazil	Portugal	163958600
Brazil	Qatar	172920200
Malaysia	Brunei Darussalam	175140320
China	Spain	187711808
Iraq	United Arab Emirates	198410177
India	Spain	209485088
China	Algeria	236080112
Malaysia	Nigeria	241222896
Japan	USA	253291008
State of Palestine	Israel	265108602
Jordan	Saudi Arabia	278832615
China	Papua New Guinea	286075936
United Kingdom	Trinidad and Tobago	305835028
Rep. of Korea	Belgium	319604385
Brazil	Spain	341400100
Canada	Trinidad and Tobago	345035113
Brazil	Equatorial Guinea	346184300
Japan	Norway	354385984
Singapore	Trinidad and Tobago	369330000
Rep. of Korea	Algeria	374244788
Malaysia	Yemen	374950944
Malaysia	Algeria	379155136
Greece	Algeria	405534581
India	Yemen	427284000
China	Nigeria	428191584
France	Nigeria	485703143
Netherlands	Norway	540325670
Brazil	Norway	552293200
France	Qatar	609163139
Japan	Spain	619454976
Argentina	Nigeria	622993200
Rep. of Korea	Spain	688005159
China	Equatorial Guinea	714894016
Rep. of Korea	Brunei Darussalam	716531712
Portugal	Areas, nes	731281747
Japan	Algeria	743776000
Rep. of Korea	Australia	839898118
India	Nigeria	866492588
Spain	Peru	876456000
Dominican Rep.	Trinidad and Tobago	893210800
Japan	Equatorial Guinea	906902976
Thailand	Qatar	912611432
Spain	Norway	917116000
Japan	Yemen	968892992
China	Yemen	1024105472
Brazil	Trinidad and Tobago	1055269400
USA	Trinidad and Tobago	1062474522
Argentina	Qatar	1086715100
Brazil	Nigeria	1129471700
Spain	Trinidad and Tobago	1274260000
Singapore	Equatorial Guinea	1371340000
Rep. of Korea	Russian Federation	1913549591
France	Algeria	2035632796
Belgium	Qatar	2038720000
Spain	Nigeria	2160571900
Argentina	Trinidad and Tobago	2201939400
Japan	Papua New Guinea	2203494912
Spain	Qatar	2316260000
Chile	Trinidad and Tobago	2416236000
China	Indonesia	2554853632
Italy	Qatar	2850015982
South Africa	Mozambique	2870198000
China	Malaysia	2992981760
Rep. of Korea	Yemen	3053982303
Rep. of Korea	Nigeria	3168703390
Japan	Oman	3478051072
Rep. of Korea	Malaysia	3673695015
Rep. of Korea	Oman	3726114390
China	Australia	3811419776
Japan	Brunei Darussalam	4343006208
Spain	Algeria	4725791000
Japan	Nigeria	4765316096
Rep. of Korea	Indonesia	5180237395
Japan	United Arab Emirates	5697440768
Japan	Indonesia	5747334144
China	Qatar	6732601280
United Kingdom	Qatar	7070001463
Japan	Russian Federation	8449488896
India	Qatar	11893727168
Rep. of Korea	Qatar	12859363606
Japan	Malaysia	14938056704
Japan	Qatar	16136366080
Japan	Australia	18411902976
Mexico	USA	1.18935E+12
