# Supplementary material for: Machine learning approaches for predicting the link of the global trade network of liquefied natural gas
Source: PLoS One. 2025 Jul 30;20(7):e0326952. doi: 10.1371/journal.pone.0326952 (PMC12310025; doi:10.1371/journal.pone.0326952)
Supplement: S1 File — (ZIP) [file pone.0326952.s001.zip › LNG-data/LNG-2001.csv]

target	source	weight
Gabon	United Arab Emirates	1023
Brazil	USA	1091.35
United Kingdom	South Africa	1100
Singapore	USA	1110
Rwanda	Kenya	1200
Cameroon	France	1551
Myanmar	China, Hong Kong SAR	1680
Malaysia	USA	2027
Nigeria	India	2583
Spain	Germany	2813
Mauritania	Spain	2890
Mongolia	Rep. of Korea	2984
France	Japan	3365
Belgium	Netherlands	3433
North Macedonia	Greece	3648
Ecuador	USA	3812
Bahamas	USA	4313
China	Rep. of Korea	4802
Nigeria	China	4953
Nigeria	Germany	5380
Bolivia (Plurinational State of)	USA	6013.64
Venezuela	Japan	6333
Cambodia	Singapore	6413
Brunei Darussalam	Singapore	6562
Ireland	Belgium	6580
Malta	Italy	7435
Viet Nam	France	9205
Malaysia	United Kingdom	9928
Botswana	Namibia	10606
Ireland	Netherlands	11490
Singapore	India	12240
Comoros	South Africa	15424
Ireland	Colombia	15659
Nigeria	Italy	15912
Nigeria	United Arab Emirates	15912
Nigeria	Ghana	17605
Nigeria	Netherlands	17737
Mozambique	South Africa	18267
Other Asia, nes	USA	19417
Malawi	Zambia	20000
Guatemala	Mexico	20240
United Rep. of Tanzania	Kenya	20476
Nigeria	Spain	21380
Zimbabwe	South Africa	23467.593
Nigeria	Russian Federation	30000
Sweden	Netherlands	30000
France	Italy	30285
Nigeria	Other Asia, nes	32355
Togo	Nigeria	34192
Serbia and Montenegro (...2005)	Bosnia Herzegovina	36000
Papua New Guinea	Australia	40000
France	Spain	67300
Zambia	South Africa	67782
Malawi	Mauritius	80000
Viet Nam	China	96273
Zambia	Botswana	102252
Sweden	Norway	114000
Viet Nam	India	117233
Singapore	United Kingdom	134640
Spain	France	139720
Malawi	South Africa	160000
Nigeria	United Kingdom	162304
Ireland	United Kingdom	175698
Belarus	Russian Federation	176961
Viet Nam	Rep. of Korea	192279
Nigeria	USA	223028
Papua New Guinea	USA	281090
Peru	Bolivia (Plurinational State of)	468570
Oman	United Arab Emirates	505686
Albania	Greece	929764
Viet Nam	Japan	933367
Israel	France	950517
Viet Nam	Philippines	969208
China	Thailand	1213938
Viet Nam	Other Asia, nes	1221937
Eswatini	South Africa	1327365
Uganda	Kenya	1875183
Viet Nam	Malaysia	1967710
Ghana	United Kingdom	2000473
Ghana	Algeria	2070020
Kenya	South Africa	2446599
Costa Rica	Netherlands Antilles (...2010)	2839000
Ghana	Nigeria	2944250
Kenya	Singapore	2954212
Viet Nam	Indonesia	3080574
Costa Rica	France	3238290
India	Saudi Arabia	3500000
Ghana	Spain	3504869
Viet Nam	China, Hong Kong SAR	3756178
Costa Rica	USA	4401482
Lesotho	South Africa	4956594.774
Ghana	France	6933972
Namibia	South Africa	7861293
USA	Australia	8605274
Costa Rica	Colombia	9341398
Ghana	Congo	14102284
Cambodia	Thailand	15174141
Mexico	USA	16059138
Viet Nam	Singapore	18984575
Botswana	South Africa	20876012
Canada	USA	23535203
Costa Rica	Trinidad and Tobago	27987411
Costa Rica	Venezuela	29587245
France	Qatar	33663246
Israel	Russian Federation	33903040
Belgium	Niger	36177229
Viet Nam	Thailand	36700067
United Kingdom	Norway	44147491
Belgium	United Kingdom	50986517
Rep. of Korea	Australia	57053346
Other Asia, nes	Oman	63696000
Jordan	Iraq	67095000
Jordan	Greece	70998000
Spain	United Arab Emirates	101565000
USA	Qatar	165425651
USA	Oman	201481673
France	Nigeria	223522069
Spain	Trinidad and Tobago	226813000
Portugal	Spain	401673500
United Kingdom	Belgium	491539950
Spain	Qatar	502661000
Rep. of Korea	Brunei Darussalam	590509501
Spain	Libya	617316000
Japan	Oman	618086000
USA	Nigeria	661714268
USA	Algeria	698457709
Spain	Oman	793268000
Belgium	Algeria	1183247030
Japan	USA	1263330000
Spain	Nigeria	1553950000
Other Asia, nes	Malaysia	1821090000
USA	Trinidad and Tobago	1821301382
Rep. of Korea	Malaysia	2175386114
Other Asia, nes	Indonesia	2890953000
Rep. of Korea	Oman	3784336299
Rep. of Korea	Indonesia	4054952841
Spain	Algeria	4059940000
Rep. of Korea	Qatar	4655447707
France	Algeria	4740874619
Japan	United Arab Emirates	5104204000
Japan	Brunei Darussalam	6072057000
Japan	Qatar	6438101000
Japan	Australia	7495085000
Japan	Malaysia	11314020000
Japan	Indonesia	16844419000
