# Supplementary material for: Machine learning approaches for predicting the link of the global trade network of liquefied natural gas
Source: PLoS One. 2025 Jul 30;20(7):e0326952. doi: 10.1371/journal.pone.0326952 (PMC12310025; doi:10.1371/journal.pone.0326952)
Supplement: S1 File — (ZIP) [file pone.0326952.s001.zip › LNG-data/LNG-2015.csv]

target	source	weight
Comoros	China	1000
China, Hong Kong SAR	Italy	1000
France	Brazil	1012
France	Areas, nes	1048
Singapore	Germany	1250
Switzerland	Italy	1294
United Arab Emirates	Qatar	1300
Congo	Other Europe, nes	1384.376
Canada	Rep. of Korea	1430
Lesotho	Other Asia, nes	2030
Guyana	Trinidad and Tobago	2151.16
Israel	Germany	2249.905
Kuwait	France	2476
Switzerland	Germany	2627
Congo	China	2682
Samoa	USA	3127
United Arab Emirates	USA	3638.781
Slovakia	Czechia	3749
Grenada	Trinidad and Tobago	4000
Iran	Other Asia, nes	4379
Botswana	Namibia	4686
Luxembourg	Other Europe, nes	4944
Mozambique	United Arab Emirates	5000
Bangladesh	China	6000
Cambodia	Viet Nam	6758
France	Italy	7871
United Arab Emirates	China	7893
Gambia	China	8396
Thailand	Rep. of Korea	9850
Lao People's Dem. Rep.	China	10500
China	Rep. of Korea	14368
Samoa	Australia	19130
Spain	Germany	19250
Burundi	United Rep. of Tanzania	20980
France	Germany	21048
C魌e d'Ivoire	Nigeria	21372.526
United Arab Emirates	Areas, nes	21555.858
Uganda	South Africa	22300
Zambia	United Rep. of Tanzania	22720
Saudi Arabia	Albania	22770
United Arab Emirates	Iran	23562
Barbados	Netherlands	26000
Zambia	Malawi	26500
Burkina Faso	Ghana	28255
Nepal	India	32847
Malaysia	Rep. of Korea	34800
North Macedonia	Spain	34880
Solomon Isds	New Zealand	37184
Switzerland	Belgium	38870
Czechia	Russian Federation	44740
South Africa	Lesotho	46508.69
Italy	Poland	47090
Samoa	New Zealand	49330
C魌e d'Ivoire	Areas, nes	53301
Myanmar	Thailand	53960
Singapore	China	54090
Denmark	Belgium	57510
Italy	United Kingdom	57510
Luxembourg	Belgium	66909
Ireland	United Kingdom	71321
Niger	Nigeria	71950
Nigeria	China	73712.242
Zimbabwe	South Africa	96000
Denmark	Norway	99400
United Rep. of Tanzania	Mauritius	154708
Uganda	United Rep. of Tanzania	178020
Uganda	Mozambique	246520
Lao People's Dem. Rep.	Thailand	262890
Namibia	Botswana	286646
Rwanda	United Rep. of Tanzania	295780
Slovakia	Luxembourg	344580
Denmark	Netherlands	364230
Italy	Netherlands	410340
United Arab Emirates	Ireland	446845.877
Uganda	Nigeria	460461
United Kingdom	Belgium	463524
Belgium	Germany	520460.869
Denmark	Sweden	527256
Italy	Belgium	575009
Switzerland	Spain	736520
Kyrgyzstan	Kazakhstan	759160
Uganda	Mauritius	781060
United Rep. of Tanzania	Thailand	800000
Other Asia, nes	Trinidad and Tobago	818832
Croatia	Hungary	923269
Rwanda	Bahrain	1060300
Estonia	Russian Federation	1081700
United Rep. of Tanzania	Argentina	1100000
France	United Kingdom	1640786
Sweden	Netherlands	1980000
Costa Rica	Trinidad and Tobago	2064030
Italy	Austria	2233530
Italy	France	2394720
United Rep. of Tanzania	Mozambique	2430000
Canada	USA	2525274
United Arab Emirates	Free Zones	2655760
Mozambique	South Africa	3050168.831
Belgium	Netherlands	3248397.652
Eswatini	South Africa	3420640.526
Sweden	South Africa	4050000
United Arab Emirates	Oman	4396950
Pakistan	Liberia	4513615
France	Spain	4821092
France	Luxembourg	4966209
Italy	Germany	5097300
Spain	France	5349820
Namibia	South Africa	6821662
Botswana	South Africa	6988847.051
Jordan	Russian Federation	7592077
Portugal	Spain	8865607
Lesotho	South Africa	9974523.225
Spain	United Kingdom	12429700
France	Belgium	13397129
USA	Brazil	14502672
Italy	Algeria	23555500
Spain	Italy	27881700
Slovakia	United Kingdom	28164600
United Kingdom	United Kingdom	28978768
Pakistan	Nigeria	30016004
Pakistan	Oman	30889684
USA	Belgium	32088423
India	Peru	33700000
Germany	Special Categories	34299328
Croatia	Slovenia	34409527
Argentina	France	36940600
India	Norway	37571000
Spain	Argentina	43801400
Greece	United Kingdom	49397748
Brazil	United Arab Emirates	49468900
Pakistan	Spain	50000000
Italy	Spain	50380200
Egypt	USA	51718856.99
Egypt	Trinidad and Tobago	51774437.21
Rep. of Korea	Trinidad and Tobago	54563011
China	Trinidad and Tobago	57185000
Malaysia	Nigeria	57445420
Other Asia, nes	Belgium	58090141
Egypt	Norway	58446988.84
Brazil	Belgium	59355100
Other Asia, nes	Nigeria	59361000
Egypt	Singapore	59491311.92
Jordan	Spain	59492881
Argentina	Spain	59566500
Jordan	Australia	59756463
Japan	Trinidad and Tobago	59769000
Japan	Norway	60913000
Singapore	Trinidad and Tobago	60982300
Spain	United Arab Emirates	61468400
Japan	France	61739000
USA	Yemen	61758888
China	Norway	61989000
Malaysia	Equatorial Guinea	62329644
China	USA	62600800
China	Oman	63057500
India	Guinea	63154244
Brazil	Algeria	63666100
Rep. of Korea	India	65096096
Rep. of Korea	Belgium	65653090
Japan	Singapore	66126000
Brazil	United Kingdom	66237200
Other Asia, nes	Norway	66702392
Thailand	Indonesia	67253100
Japan	Rep. of Korea	67261000
Brazil	Netherlands	67344800
Egypt	Australia	67837120.68
Egypt	Equatorial Guinea	68451428.37
Australia	Indonesia	68794277
France	Peru	69555429
Rep. of Korea	Netherlands	70244117
Brazil	USA	70386200
India	Papua New Guinea	74208000
Jordan	Algeria	74326979
Netherlands	Algeria	76315800
Chile	Norway	76469700
Canada	Spain	81439900
Argentina	Portugal	93202200
Brazil	France	96133000
India	Netherlands	101694000
USA	Nigeria	102476874
Argentina	Netherlands	106501200
Egypt	India	113360245.8
India	United Arab Emirates	113397384
India	Malaysia	114000000
Argentina	Equatorial Guinea	116703000
Spain	Ethiopia	116909700
Spain	Oman	120796000
Malaysia	Norway	122491584
Malaysia	Qatar	122929192
Pakistan	Australia	123422080
Thailand	Malaysia	125047300
Rep. of Korea	Singapore	125242732
Netherlands	Nigeria	125813000
Egypt	France	127015428.2
Chile	Equatorial Guinea	127240200
India	Spain	127814200
Jordan	Saint Vincent and the Grenadines	128157550
Thailand	Nigeria	131333000
Brazil	Equatorial Guinea	131376700
Pakistan	Singapore	131515256
Rep. of Korea	Spain	132442279
France	Norway	132605397
Costa Rica	USA	134047878
Malaysia	Oman	134545904
State of Palestine	Israel	138267577
France	Qatar	142186086
USA	Norway	143851327
Japan	Peru	148232992
Netherlands	Trinidad and Tobago	151232000
India	Trinidad and Tobago	153945496
Japan	USA	157119008
Sweden	Norway	157161000
Other Asia, nes	USA	163362809
United Kingdom	Trinidad and Tobago	174077756
Egypt	Nigeria	183560988.5
Egypt	Belgium	186925054.4
Brazil	Portugal	186933800
United Kingdom	Norway	190920901
China	Russian Federation	191122000
Japan	Spain	195380992
Malaysia	Brunei Darussalam	195777408
India	Belgium	195974672
Egypt	Spain	196013882.9
China	Equatorial Guinea	196102000
Thailand	Australia	199144800
India	Equatorial Guinea	202037936
Rep. of Korea	Papua New Guinea	218084931
Japan	Yemen	218910000
Pakistan	Qatar	219829920
Jordan	Saudi Arabia	249998320
Other Asia, nes	Russian Federation	252048387
India	Yemen	253708000
Other Asia, nes	Australia	254584526
India	Indonesia	258920408
Mexico	USA	264905545.6
China	Yemen	266905000
Greece	Algeria	276820944
Brazil	Spain	280067300
Egypt	Netherlands	296546799.1
United Kingdom	Algeria	303293985
Malaysia	Australia	308665568
China	Nigeria	309654000
Singapore	Indonesia	324186000
Bulgaria	Russian Federation	327817114
Argentina	Qatar	344646700
Egypt	Algeria	365279053.9
China	Algeria	376935000
Lithuania	Norway	382199736
Rep. of Korea	Algeria	384199917
Japan	Equatorial Guinea	389743008
Malaysia	Algeria	394535200
India	Oman	413377952
India	South Africa	413438288
Spain	Norway	469557000
Jordan	Qatar	470456725
France	Nigeria	490138283
Argentina	Norway	493619800
Rep. of Korea	Yemen	525150446
Singapore	Qatar	525822000
Jordan	Nigeria	527112402
Canada	Trinidad and Tobago	562229300
Singapore	Australia	577709000
Singapore	Equatorial Guinea	671091000
Brazil	Norway	685985800
Other Asia, nes	Brunei Darussalam	689520000
Rep. of Korea	Equatorial Guinea	712906731
India	Australia	713025848
Spain	Peru	715346900
Japan	Algeria	756841024
Argentina	Nigeria	800117000
Dominican Rep.	Trinidad and Tobago	822182500
Spain	Trinidad and Tobago	889231600
Portugal	Areas, nes	1015404100
USA	Trinidad and Tobago	1041656922
Netherlands	Norway	1060020000
Brazil	Qatar	1097043400
Rep. of Korea	Brunei Darussalam	1228006040
Rep. of Korea	Nigeria	1246881092
Egypt	Qatar	1281577480
Brazil	Trinidad and Tobago	1317975700
Other Asia, nes	Papua New Guinea	1356291000
China	Papua New Guinea	1573350000
Brazil	Nigeria	1575731100
India	Nigeria	1600410684
France	Algeria	1647003214
Argentina	Trinidad and Tobago	1861451800
Rep. of Korea	Australia	1951541577
Thailand	Qatar	2098836600
Spain	Qatar	2156980000
Japan	Oman	2261794048
Other Asia, nes	Malaysia	2304236000
Other Asia, nes	Indonesia	2352000000
Chile	Trinidad and Tobago	2471381200
Belgium	Qatar	2625570000
Rep. of Korea	Russian Federation	2678965888
Spain	Nigeria	2689710000
Spain	Algeria	2732186300
China	Indonesia	2865707600
South Africa	Mozambique	2931869000
China	Malaysia	3252054000
Rep. of Korea	Malaysia	3698374312
Rep. of Korea	Indonesia	3775866341
Rep. of Korea	Oman	3990308468
Japan	Papua New Guinea	4059013888
Italy	Qatar	4073840000
Japan	Brunei Darussalam	4231066112
Japan	Nigeria	4624196096
China	Qatar	4810360000
Japan	United Arab Emirates	5435603968
China	Australia	5531675000
Japan	Indonesia	5846822912
Other Asia, nes	Qatar	7027680000
Japan	Russian Federation	7570923008
India	Qatar	8316012928
United Kingdom	Qatar	8997692002
Rep. of Korea	Qatar	12442161272
Japan	Qatar	14644419584
Japan	Malaysia	15571020800
Japan	Australia	18617407488
