# Supplementary material for: Machine learning approaches for predicting the link of the global trade network of liquefied natural gas
Source: PLoS One. 2025 Jul 30;20(7):e0326952. doi: 10.1371/journal.pone.0326952 (PMC12310025; doi:10.1371/journal.pone.0326952)
Supplement: S1 File — (ZIP) [file pone.0326952.s001.zip › LNG-data/LNG-2003.csv]

target	source	weight
Malta	Italy	1000
Papua New Guinea	Australia	1000
Luxembourg	Belgium	1108
Namibia	Spain	1165
Zimbabwe	South Africa	1179
Seychelles	Mauritius	1324
Zimbabwe	Botswana	1344
Singapore	Malaysia	1360
Denmark	Belgium	1365
Togo	Benin	1400
FS Micronesia	Philippines	1461
FS Micronesia	Other Asia, nes	1495
Ireland	Netherlands	1971
Brunei Darussalam	Malaysia	2500
Luxembourg	France	2659
Bosnia Herzegovina	Slovenia	2990
Togo	Ghana	3400
Mozambique	Singapore	3420
Sweden	Finland	4000
Tunisia	Germany	4080
FS Micronesia	USA	4925
Mozambique	Japan	5500
France	USA	7599
Other Asia, nes	Germany	7772
South Africa	South Africa	8272
Egypt	United Kingdom	9058.455
Gabon	Greece	9342
Saudi Arabia	Japan	10000
Philippines	USA	10478
Faeroe Isds	Denmark	10936
Brunei Darussalam	Singapore	10937
Indonesia	Other Asia, nes	11436
Indonesia	USA	11950
Singapore	United Kingdom	12240
Singapore	Japan	12240
Finland	Russian Federation	12500
Other Asia, nes	USA	12953
United Rep. of Tanzania	South Africa	13460
Bolivia (Plurinational State of)	USA	14603.72
Canada	United Kingdom	14987
Bahrain	USA	16380
Eritrea	Kenya	16640
Cambodia	China	16840
Nigeria	Germany	19273
Botswana	Andorra	20000
Togo	Niger	20000
Mauritania	France	20074
Bahamas	USA	20321
Nigeria	Netherlands	20921
Mozambique	South Africa	21336
Singapore	India	23140
Nepal	Rep. of Korea	23281
FS Micronesia	Guam	25974
Nigeria	China	27840
Nigeria	United Kingdom	30347
Nigeria	France	30735
Sweden	Norway	34000
Namibia	Areas, nes	36252
USA	Mexico	41002
Saudi Arabia	United Kingdom	44000
Togo	Nigeria	45000
France	France	53196
Malawi	South Africa	59169
France	Italy	60796
Nigeria	USA	61729
Morocco	Algeria	64260
Ireland	United Kingdom	64427
Pakistan	Iran	78000
Kyrgyzstan	Kazakhstan	80200
Albania	Georgia	82440
Nigeria	Belgium	184056
Nigeria	Italy	204200
India	United Arab Emirates	206000
Nepal	India	313562
Albania	T黵kiye	621920
Belgium	France	849657
India	Bahamas	893000
France	United Kingdom	1022125
Albania	France	1049657
Costa Rica	Germany	1261060
Seychelles	Saudi Arabia	1348449
Albania	Italy	1654589
Mauritania	Spain	1735106
Viet Nam	Rep. of Korea	1789943
Belgium	United Kingdom	1987106
Viet Nam	Singapore	2117090
Canada	USA	2393157
Uganda	Kenya	2419322
Botswana	Namibia	2492384
Costa Rica	United Kingdom	2833999
Costa Rica	Netherlands Antilles (...2010)	2842701
Belarus	Russian Federation	3511763
Costa Rica	Colombia	3768432
Eswatini	South Africa	5066230
Albania	Greece	5085916
Namibia	South Africa	5108351
Seychelles	Singapore	5162022
Belgium	Germany	5873575
Costa Rica	USA	7255114
Viet Nam	Malaysia	8263795
Albania	Croatia	8446469
Papua New Guinea	Singapore	12240000
Jordan	Iraq	12741600
India	Bahrain	17719000
India	Saudi Arabia	23173000
Costa Rica	Venezuela	27506251
Cambodia	Thailand	28144634
Lesotho	South Africa	29853616.43
Botswana	South Africa	30938772
Costa Rica	Trinidad and Tobago	39683337
Oman	India	53825065
USA	Malaysia	54396782
Other Asia, nes	Nigeria	54480000
North Macedonia	Russian Federation	54710350
Japan	Trinidad and Tobago	55563000
Spain	Australia	60092300
Viet Nam	Thailand	71814121
Israel	Russian Federation	73352285
United Kingdom	Germany	77540521
USA	Venezuela	78711742
Spain	Trinidad and Tobago	90497200
Rep. of Korea	Australia	123283909
Jordan	Saudi Arabia	155673040
USA	Oman	162761510
Rep. of Korea	Algeria	169308026
Portugal	Nigeria	171205167
United Kingdom	Belgium	177836361
Oman	Other Asia, nes	230438558
Spain	United Arab Emirates	234775000
USA	Qatar	272034738
Portugal	Spain	279044766
Dominican Rep.	Areas, nes	285247443.3
France	Nigeria	299539685
Spain	Oman	305216000
Oman	United Arab Emirates	334561660
Spain	Libya	586119000
Rep. of Korea	Brunei Darussalam	609755205
Mexico	USA	637573064
Oman	Spain	775417338
USA	Nigeria	950357319
USA	Algeria	1079985532
Japan	USA	1225070000
Spain	Qatar	1388370000
Belgium	Algeria	1627162850
Japan	Oman	1651693000
Oman	Japan	1915970458
Other Asia, nes	Malaysia	2116267008
Rep. of Korea	Malaysia	2797517807
Spain	Nigeria	3370040000
Other Asia, nes	Indonesia	3433458944
Oman	Rep. of Korea	4505384005
Rep. of Korea	Oman	4714318278
France	Algeria	4727131547
Japan	United Arab Emirates	5066600000
Rep. of Korea	Indonesia	5200020653
Rep. of Korea	Qatar	5694128384
Spain	Algeria	6116497720
Japan	Brunei Darussalam	6575181000
USA	Trinidad and Tobago	6591180354
Japan	Qatar	6727164000
Japan	Australia	7603920000
Japan	Malaysia	12401258000
Japan	Indonesia	17822648000
