# Supplementary material for: Machine learning approaches for predicting the link of the global trade network of liquefied natural gas
Source: PLoS One. 2025 Jul 30;20(7):e0326952. doi: 10.1371/journal.pone.0326952 (PMC12310025; doi:10.1371/journal.pone.0326952)
Supplement: S1 File — (ZIP) [file pone.0326952.s001.zip › LNG-data/LNG-2017.csv]

target	source	weight
Ghana	Burkina Faso	1000
Slovakia	France	1057
Switzerland	Italy	1060
Thailand	Netherlands	1069.219
Malawi	Zambia	1075
France	USA	1228.794
Viet Nam	India	1300
Canada	Other Asia, nes	1325
Comoros	Brunei Darussalam	1500
Namibia	Botswana	1666
Timor-Leste	Singapore	1760
Samoa	USA	2085
Qatar	USA	2218.678
Rep. of Korea	China	2400
Malawi	China	2630
Qatar	Oman	2750
Burkina Faso	Ghana	3000
Pakistan	United Kingdom	4270
Sudan	Germany	4318.598
Iran	Other Asia, nes	4381
Zambia	South Africa	4543.02
Sierra Leone	Spain	4547.241
France	France	4749.307
South Africa	Special Categories	4756
Belarus	Russian Federation	5006
Guyana	Trinidad and Tobago	5630
Ghana	United Arab Emirates	6016
C魌e d'Ivoire	USA	6260.626
Bahrain	India	6380
China	Rep. of Korea	7318
Switzerland	Germany	8144
Botswana	Namibia	8440
Canada	Germany	9938
France	Malaysia	10629.241
Uganda	China	11685
Gambia	United Arab Emirates	13815
Guyana	Dominican Rep.	15066
Nigeria	Canada	16028.505
Gambia	China	16226
China	Canada	17273
Estonia	Lithuania	18040
Bulgaria	Poland	18420
Spain	France	20500
United Rep. of Tanzania	Zambia	20940
United Arab Emirates	Areas, nes	21021
Denmark	Norway	21380
Uganda	Australia	21700
Zimbabwe	Mozambique	22000
Rwanda	Saudi Arabia	23020
France	Netherlands	25026.109
Mauritania	T黵kiye	26000
Nigeria	USA	26199.889
Saudi Arabia	Greece	26239
South Africa	Lesotho	29166
Switzerland	Belgium	30000
Slovakia	Czechia	31699
Lithuania	Estonia	36000
France	Germany	36711.504
France	Italy	36901.07
Greece	Netherlands	37400
Italy	Luxembourg	38340
Uganda	United Rep. of Tanzania	38580
Burundi	United Rep. of Tanzania	39680
Nigeria	China	44174.155
Malawi	South Africa	51620
Singapore	Rep. of Korea	52070
Uganda	Mauritius	52120
Sweden	Thailand	54357.779
Spain	Italy	61041.331
Rwanda	United Arab Emirates	66760
Bahamas	USA	68909.51
New Zealand	Rep. of Korea	70056
North Macedonia	Spain	74760
Belgium	Spain	76680
Italy	Belgium	76680
Australia	Norway	87165
Timor-Leste	Malaysia	96849
Switzerland	Qatar	99500
Sudan	France	103316.455
Samoa	New Zealand	112600
Greece	Bulgaria	143948.45
Timor-Leste	Other Asia, nes	175910
Timor-Leste	Australia	190511
Kyrgyzstan	Kazakhstan	206080
Lao People's Dem. Rep.	China	217210.408
Czechia	Russian Federation	225000
Slovakia	Luxembourg	229000
Italy	Netherlands	257660
Timor-Leste	Indonesia	374377.8
Slovakia	Denmark	396226
Italy	Poland	402570
Singapore	Other Asia, nes	408320
Luxembourg	Belgium	470960
Slovakia	Germany	593020
United Kingdom	Germany	610713.596
Italy	Cyprus	682450
Switzerland	Spain	753620
Belgium	France	843480
Denmark	Sweden	852068
Barbados	Dominican Rep.	882014
Lao People's Dem. Rep.	Thailand	924172.049
Cambodia	China	940439.765
Eswatini	South Africa	1107008
Czechia	Germany	1119040
Estonia	Poland	1144480
Andorra	Spain	1292980
Zimbabwe	South Africa	1404520
Denmark	Netherlands	1456920
United Kingdom	Belgium	1491313
United Kingdom	Netherlands	2208928
France	Russian Federation	2237976.595
France	United Kingdom	2308539.185
Lesotho	Areas, nes	2403323.328
Estonia	Russian Federation	2474250
Kazakhstan	Russian Federation	2642082.6
Italy	United Kingdom	2798820
Barbados	USA	3783418
Italy	Austria	4121550
Rwanda	USA	4177040
Namibia	South Africa	4303533
Estonia	Finland	4354510
Italy	France	4644070
Jordan	France	4884660
Jamaica	USA	5094660
Canada	USA	6371612
Belgium	Germany	6454550
Portugal	Spain	6522780
Malta	Egypt	6558600
Malaysia	Singapore	7446940
Sweden	Finland	8268000
Finland	Belgium	10313460
Spain	United Kingdom	10603200
Malta	Netherlands	12316200
Indonesia	Kuwait	12662000
France	Belgium	13991358.3
Italy	Germany	16767100
Malta	Jordan	17216100
Italy	Spain	18945700
Argentina	Angola	23364500
France	Spain	24611554.57
France	Luxembourg	25515378.58
United Kingdom	Dominican Rep.	26514300
Sweden	Belgium	31613000
United Arab Emirates	Oman	31707100
Cambodia	Indonesia	32905679.91
Oman	Yemen	33807200
Argentina	Peru	38653800
Colombia	Switzerland	38942600
Oman	Iraq	39341500
Greece	Norway	39527900
India	South Africa	39766500
Argentina	Guinea	41842300
Finland	Norway	42134830
Sweden	Netherlands	43573000
USA	Russian Federation	43985828.58
France	Egypt	44058448.81
Malta	Equatorial Guinea	45380000
Chile	Qatar	46223600
Malaysia	Indonesia	49042000
Chile	Equatorial Guinea	56025400
China	Egypt	56098400
United Kingdom	Trinidad and Tobago	56566400
China	Algeria	56586800
Japan	Rep. of Korea	56723000
United Kingdom	Peru	57448500
Thailand	USA	57981475.38
Brazil	Trinidad and Tobago	58843500
Lithuania	Trinidad and Tobago	59042000
Other Asia, nes	Peru	59123000
Jordan	United Arab Emirates	59594800
Egypt	Oman	59679722.15
Rep. of Korea	Singapore	59743000
India	Niger	60000000
France	Trinidad and Tobago	61000315.23
Thailand	United Arab Emirates	61414100
United Kingdom	Norway	61557400
Japan	Singapore	61947000
Lithuania	Nigeria	62189100
Argentina	Algeria	62310200
Singapore	Equatorial Guinea	62966800
Brazil	France	63731600
Thailand	Equatorial Guinea	63819300
India	Belgium	64018000
Singapore	Algeria	64157300
China	Belgium	64215200
Thailand	Algeria	64868500
Rep. of Korea	Guinea	65054000
India	Spain	65186600
United Kingdom	Nigeria	65267700
Other Asia, nes	Algeria	66053000
India	United Kingdom	66300400
Italy	Egypt	66696000
Italy	Nigeria	67223800
India	France	67891100
Rep. of Korea	Papua New Guinea	67980300
Thailand	Brunei Darussalam	68208400
China	Peru	68688300
Egypt	Guinea	69701347.97
Dominican Rep.	Areas, nes	69929063.56
Other Asia, nes	United Arab Emirates	70098182.19
Egypt	France	71187463.73
Rep. of Korea	Norway	72535800
Israel	United Kingdom	73002297.68
Japan	Algeria	73264000
Spain	Egypt	73536000
Portugal	Nigeria	74337400
Singapore	Egypt	75113000
Netherlands	Nigeria	82124300
Egypt	Mexico	86621237.68
Cambodia	Thailand	92735453.21
Singapore	United Arab Emirates	93480700
Netherlands	Trinidad and Tobago	98725500
Portugal	USA	99491600
India	Norway	99607500
United Kingdom	USA	105116600
Canada	Norway	106925000
Japan	Trinidad and Tobago	110996000
Dominican Rep.	USA	113629000
China	Trinidad and Tobago	115988000
France	Angola	118841562.4
France	Peru	119178065.9
Japan	France	120841000
Jordan	Qatar	120849200
Greece	Qatar	121405700
Brazil	Qatar	122657500
India	Netherlands	122930700
China	Norway	122998000
Other Asia, nes	Oman	125738000
Italy	Norway	126448000
Germany	Special Categories	127391000
Jordan	Norway	127553200
Rep. of Korea	Algeria	128822700
Italy	USA	129073000
Jordan	Angola	129153400
China	Equatorial Guinea	129976400
Japan	Egypt	130223000
Lithuania	USA	130224509
Japan	Angola	131343000
Pakistan	Nigeria	132263100
China	Brunei Darussalam	132372000
Pakistan	Bermuda	132508200
Rep. of Korea	Equatorial Guinea	135496100
USA	Nigeria	136562551.8
India	Indonesia	137929300
Egypt	Norway	137935051.7
Malta	Trinidad and Tobago	139115800
Singapore	Angola	139640000
Sweden	Norway	144485000
Thailand	Nigeria	145748200
Canada	Equatorial Guinea	146028000
United Kingdom	Algeria	166846500
Egypt	Trinidad and Tobago	168460037.3
Rep. of Korea	Trinidad and Tobago	171458400
Cambodia	Viet Nam	178089336
India	Trinidad and Tobago	183995700
India	Malaysia	185001800
Egypt	USA	185411832.3
India	Algeria	191994000
China	France	192897000
Singapore	Malaysia	196356000
Thailand	Indonesia	199437700
Spain	Angola	203223000
Other Asia, nes	USA	210495874.3
Jamaica	Nigeria	213743000
Egypt	Netherlands	223730109.7
Jordan	Saint Vincent and the Grenadines	225042900
Other Asia, nes	Trinidad and Tobago	226512000
China	Singapore	228164000
Italy	Trinidad and Tobago	231268000
Egypt	Angola	233276514.4
China	Oman	249465000
China	Angola	260527000
India	Egypt	277545000
Brazil	USA	279387200
Canada	Trinidad and Tobago	286593300
Jordan	Saudi Arabia	287259900
Japan	Peru	312713000
India	United Arab Emirates	315752300
Rep. of Korea	Angola	318452300
Egypt	Algeria	320362897.9
Argentina	USA	324678700
China	Nigeria	332181000
Spain	Trinidad and Tobago	335024000
Rep. of Korea	Peru	335461800
Jordan	Algeria	335673200
Brazil	Angola	337476800
State of Palestine	Israel	340246615.2
Japan	Equatorial Guinea	342473000
India	USA	351873700
Argentina	Nigeria	366851600
Thailand	Malaysia	367147702
Jordan	USA	417027100
Other Asia, nes	Brunei Darussalam	433497000
China	Russian Federation	444947000
Chile	USA	476376300
France	Norway	477455704.6
Thailand	Australia	496472700
Other Asia, nes	Nigeria	496724000
India	Oman	499637900
Argentina	Trinidad and Tobago	504752800
Argentina	Equatorial Guinea	517382100
Pakistan	Singapore	527211600
Spain	USA	552214000
Malaysia	Australia	559265000
Brazil	Nigeria	565487300
Italy	Algeria	575433000
Lithuania	Norway	587781226
Jordan	Guinea	595057100
Portugal	Qatar	600962700
Spain	Norway	669259000
Jordan	Nigeria	692447200
Dominican Rep.	Trinidad and Tobago	772054600
Rep. of Korea	Nigeria	776377100
Malaysia	Brunei Darussalam	793310000
Singapore	Qatar	881293000
Belgium	Qatar	884786000
India	Equatorial Guinea	894516700
Greece	Algeria	921722700
Japan	USA	954438000
Other Asia, nes	Australia	1029450000
India	Angola	1049040200
Egypt	Nigeria	1149304835
France	Qatar	1196647403
Argentina	Qatar	1378225900
Rep. of Korea	Brunei Darussalam	1451344400
China	USA	1511530000
Singapore	Australia	1513500000
Japan	Nigeria	1522010000
Other Asia, nes	Russian Federation	1671722000
USA	Trinidad and Tobago	1679402551
Portugal	Areas, nes	1689257500
India	Australia	1797468300
Other Asia, nes	Papua New Guinea	1878970000
Rep. of Korea	Russian Federation	1922746500
Rep. of Korea	USA	1958881600
France	Nigeria	2066086405
China	Papua New Guinea	2098880000
Other Asia, nes	Indonesia	2184242000
Thailand	Qatar	2295714700
Spain	Algeria	2445495000
Spain	Peru	2525357600
Spain	Qatar	2553660000
Chile	Trinidad and Tobago	2568009000
France	Algeria	2634654808
India	Nigeria	2642662800
Japan	Oman	2774580000
Mexico	USA	2874590385
South Africa	Mozambique	3012500000
Other Asia, nes	Malaysia	3044915564
China	Indonesia	3066156000
Spain	Nigeria	3250440400
Rep. of Korea	Indonesia	3541927000
Japan	Brunei Darussalam	3732560000
Pakistan	Qatar	3735806000
Rep. of Korea	Malaysia	3748634000
Egypt	Qatar	3961855315
China	Malaysia	4212271600
Rep. of Korea	Oman	4230776000
Japan	Papua New Guinea	4233820000
United Kingdom	Qatar	4359482200
Italy	Qatar	4563610000
Japan	United Arab Emirates	4682940000
Other Asia, nes	Qatar	5308437000
Japan	Indonesia	6514550000
Rep. of Korea	Australia	6996970000
Japan	Russian Federation	7261890000
China	Qatar	7482290000
India	Qatar	9585921000
Japan	Qatar	10134200000
Rep. of Korea	Qatar	11554432000
Japan	Malaysia	14805600000
China	Australia	17267249413
Japan	Australia	25674700000
