# Supplementary material for: Machine learning approaches for predicting the link of the global trade network of liquefied natural gas
Source: PLoS One. 2025 Jul 30;20(7):e0326952. doi: 10.1371/journal.pone.0326952 (PMC12310025; doi:10.1371/journal.pone.0326952)
Supplement: S1 File — (ZIP) [file pone.0326952.s001.zip › LNG-data/LNG-2002.csv]

target	source	weight
Israel	USA	1000
Iran	United Arab Emirates	1320
Cameroon	USA	1457
Seychelles	United Kingdom	1460
Zimbabwe	Botswana	1920
Luxembourg	France	2840
Singapore	USA	2840
Singapore	Malaysia	3220
Bolivia (Plurinational State of)	USA	3330.658
North Macedonia	Croatia	3950
Sweden	Finland	4728
India	Singapore	5000
United Kingdom	Germany	5820
Seychelles	France	6043
Gabon	Greece	6377
Zambia	Botswana	7000
Uganda	Japan	7826
Nigeria	China	8431
Serbia and Montenegro (...2005)	Bosnia Herzegovina	9000
Luxembourg	Germany	10797
Ireland	Netherlands	11994
Seychelles	Italy	12164
Singapore	Germany	12240
Finland	Russian Federation	12500
United Rep. of Tanzania	South Africa	13440
United Kingdom	Ireland	14079
Papua New Guinea	Singapore	15000
India	USA	15000
Bangladesh	United Arab Emirates	16823
Rwanda	Kenya	17100
Seychelles	Mauritius	17290
USA	Germany	19186
Nigeria	United Kingdom	19187
Saudi Arabia	United Kingdom	20000
Mauritania	Belgium	20355
Papua New Guinea	Australia	23000
South Africa	South Africa	23132
Bahamas	USA	23134
United Rep. of Tanzania	Kenya	23190
Oman	United Arab Emirates	23878
Botswana	Azerbaijan	29350
Nigeria	Germany	30000
Nigeria	France	32827
Sweden	Norway	33000
Malawi	Mozambique	34000
Gambia	Senegal	36680
Iceland	Sweden	41392
Madagascar	United Arab Emirates	48472
Zimbabwe	Zambia	50050
Zambia	South Africa	56358
Mozambique	South Africa	64869
France	Italy	65037
Togo	Nigeria	68800
Togo	Benin	72660
France	USA	73167
Grenada	Trinidad and Tobago	83265
Mexico	Germany	87326
Belarus	Russian Federation	91292
Ireland	United Kingdom	96342
Peru	Bolivia (Plurinational State of)	105240
Paraguay	Argentina	106590
Malawi	South Africa	106700
Albania	Greece	109624
Singapore	United Kingdom	120960
Viet Nam	China	124271
Mexico	Rep. of Korea	131675
Nigeria	Spain	133811
Viet Nam	Japan	138679
Nigeria	Egypt	141668
Nigeria	Italy	161950
Nigeria	Singapore	203652
Seychelles	South Africa	237614
France	United Kingdom	365834
Albania	Croatia	800000
Kenya	Yemen	846598
India	Netherlands	878000
Viet Nam	Rep. of Korea	972281
Cuba	Colombia	992320
India	Bahrain	1200000
India	Norway	1351000
Seychelles	Saudi Arabia	1468904
Israel	Switzerland	1500000
Uganda	Kenya	1931261
Viet Nam	Singapore	2332808
Viet Nam	Indonesia	2502527
El Salvador	Canada	2608870
Ghana	Nigeria	2811010
Ghana	France	2818566
Eswatini	South Africa	3040736
Poland	Russian Federation	3712948
Ghana	Congo	4403928
Costa Rica	Colombia	4416936
Botswana	Namibia	7838071
USA	Malaysia	10952246
Lesotho	South Africa	11330295.56
Costa Rica	Trinidad and Tobago	19636210
Cambodia	Thailand	20050557
India	Saudi Arabia	20306000
USA	Oman	30709584
Viet Nam	Thailand	33482595
Israel	Russian Federation	34721000
United Kingdom	Belgium	39536711
Namibia	South Africa	43974940
Belgium	Niger	44853340
Belgium	Oman	53081441
USA	Brunei Darussalam	55559990
Belgium	Qatar	55630727
Spain	Australia	58205500
Costa Rica	Venezuela	58366941
Canada	USA	58496232
Spain	Malaysia	60898800
North Macedonia	Russian Federation	66881640
Jordan	Greece	73150000
Jordan	Iraq	81909000
Spain	Brunei Darussalam	87167100
USA	Nigeria	119511342
Botswana	South Africa	125820544
Mexico	USA	172670517
Rep. of Korea	Australia	175732935
France	Oman	238686250
Rep. of Korea	United Arab Emirates	298333601
Spain	Trinidad and Tobago	339461000
Portugal	Spain	427764685
USA	Algeria	462545869
USA	Qatar	490334613
Spain	Libya	525032000
Spain	United Arab Emirates	542150000
France	Nigeria	553510649
Rep. of Korea	Brunei Darussalam	769369335
Japan	Oman	805496000
Spain	Oman	941380000
Japan	USA	1254705000
Spain	Qatar	1302270000
Spain	Nigeria	1563340000
Belgium	Algeria	1698180522
Other Asia, nes	Malaysia	1874595000
Rep. of Korea	Malaysia	2400188184
USA	Trinidad and Tobago	2721920243
Other Asia, nes	Indonesia	3515617000
Rep. of Korea	Oman	3969668872
Japan	United Arab Emirates	4396370000
Spain	Algeria	4741543600
Rep. of Korea	Qatar	5123236237
France	Algeria	5187222904
Rep. of Korea	Indonesia	5256126932
Japan	Brunei Darussalam	5880806000
Japan	Qatar	6247552000
Japan	Australia	7193444000
Japan	Malaysia	10688691000
Japan	Indonesia	17410554000
