# Supplementary material for: Machine learning approaches for predicting the link of the global trade network of liquefied natural gas
Source: PLoS One. 2025 Jul 30;20(7):e0326952. doi: 10.1371/journal.pone.0326952 (PMC12310025; doi:10.1371/journal.pone.0326952)
Supplement: S1 File — (ZIP) [file pone.0326952.s001.zip › LNG-data/LNG-2006.csv]

target	source	weight
FS Micronesia	Guam	1002
Albania	T黵kiye	1015
Niger	China	1347
Brunei Darussalam	India	1360
Sweden	Germany	1644
Ireland	USA	1652
Seychelles	Mauritius	1746
Wallis and Futuna Isds	Fiji	1841
Qatar	France	1866
Sweden	Italy	1918
Nigeria	United Kingdom	1969
Other Asia, nes	Germany	2000
Sao Tome and Principe	Portugal	2000
Sweden	France	2000
Zimbabwe	South Africa	2646
FS Micronesia	USA	2671
Luxembourg	France	2796
Canada	France	3424
Uganda	Netherlands	3640
Qatar	United Arab Emirates	5700
Cambodia	China	6525
Zimbabwe	Botswana	6582
Mozambique	United Arab Emirates	6835
Morocco	Belgium	7340.972
Comoros	United Arab Emirates	9166
Qatar	Germany	9651
China	Other Asia, nes	11000
Gabon	United Arab Emirates	11881
Morocco	France	12055.21
Finland	Russian Federation	12500
Bahamas	USA	13608
Sweden	Denmark	15000
United Rep. of Tanzania	Kenya	15728
Spain	Italy	15955.233
Canada	United Kingdom	16053
Botswana	Andorra	18000
Montenegro	Romania	18000
Viet Nam	Japan	20691
Sweden	Russian Federation	25000
Qatar	Italy	26095
Spain	Netherlands	27465.803
Syria	Jordan	29500
Mozambique	South Africa	33425
Luxembourg	United Kingdom	34996
Namibia	Botswana	35677
Bosnia Herzegovina	Serbia	39510
Burundi	Kenya	44040
USA	United Kingdom	47717
Qatar	Saudi Arabia	54445
United Rep. of Tanzania	Zambia	56000
Qatar	USA	59334
Burkina Faso	Congo	67225
USA	Rep. of Korea	68645
Mongolia	China	74000
Nigeria	China	76970
Qatar	Singapore	77183
France	Switzerland	81764
Slovenia	Other Europe, nes	85761
Luxembourg	Germany	97455
Rwanda	Kenya	116285
Sweden	Norway	117000
France	United Kingdom	130080
Albania	Greece	157547
Qatar	China	182417
Bangladesh	Malaysia	193770
Spain	Germany	213988.832
Uganda	United Arab Emirates	220200
Botswana	Namibia	227642
Sweden	Finland	230000
Uganda	Malaysia	277458
United Kingdom	Norway	477320
Bosnia Herzegovina	Croatia	545740
Thailand	Malaysia	652895
United Rep. of Tanzania	Bahrain	1044498
Uganda	Singapore	1096249
Namibia	South Africa	1103739
Costa Rica	Venezuela	1341639
Kenya	Singapore	1575000
Kenya	United Arab Emirates	1575000
Viet Nam	Rep. of Korea	1738182
Uganda	Kenya	2014931
Eswatini	South Africa	2375858
Viet Nam	Indonesia	2499547
Slovenia	Italy	2678060
Kenya	USA	2925000
Kenya	Malaysia	2950000
Luxembourg	Belgium	3148223
Ireland	United Kingdom	4585000
Costa Rica	Colombia	4972291
Canada	USA	5008753
Viet Nam	Other Asia, nes	7688627
Viet Nam	Malaysia	16396184
Algeria	France	17233541
India	Saudi Arabia	18000000
Costa Rica	USA	19108324
Viet Nam	Singapore	19984585
Botswana	South Africa	20831268
Spain	Bulgaria	23615600
France	Italy	23815746
Lesotho	South Africa	26991761.4
Cambodia	Thailand	34260106
Viet Nam	China	35895447
Spain	USA	45386200
Belgium	Malaysia	48535845
India	United Arab Emirates	49621000
Spain	United Kingdom	50023632.07
India	Trinidad and Tobago	50850000
Rep. of Korea	Trinidad and Tobago	51655735
United Kingdom	Qatar	53146179
France	Belgium	55518042
Rep. of Korea	Panama	56689139
India	Malaysia	58133000
Mexico	Egypt	58502329
France	Trinidad and Tobago	61516578
India	France	61520000
France	Spain	71209378
Costa Rica	Trinidad and Tobago	77244359
Mexico	Qatar	94610028
Belgium	Trinidad and Tobago	96722756
Other Asia, nes	Trinidad and Tobago	110544000
Rep. of Korea	Nigeria	116366514
Belgium	Nigeria	116533086
India	Australia	123008000
Other Asia, nes	Egypt	131560000
Mexico	Trinidad and Tobago	147660417
Viet Nam	Thailand	150658029
USA	Mexico	159068661
Dominican Rep.	Areas, nes	162575769.2
Japan	Nigeria	165006000
Jordan	Saudi Arabia	181510754
Japan	Algeria	183992000
Other Asia, nes	Australia	184444000
Other Asia, nes	Algeria	190261000
Belgium	Qatar	225007735
India	Egypt	228314000
Rep. of Korea	Algeria	240887278
Other Asia, nes	Oman	260419000
Mexico	Nigeria	269574342
Belgium	Egypt	286302156
Japan	Trinidad and Tobago	331352992
Other Asia, nes	Qatar	382589000
USA	Algeria	449887353
United Kingdom	Trinidad and Tobago	453619905
France	Qatar	471951674
Spain	Libya	489344200
Japan	Egypt	505916992
Spain	Oman	558593000
India	Oman	558753024
United Kingdom	Egypt	584291332
China	Australia	687532160
Rep. of Korea	Australia	701189882
France	Nigeria	732244994
Rep. of Korea	Brunei Darussalam	849757461
Rep. of Korea	Egypt	954901227
Japan	USA	1166930944
USA	Nigeria	1219333919
Mexico	USA	1237716259
United Kingdom	Algeria	1384117235
Portugal	Nigeria	1586321357
France	Egypt	1759057466
Spain	Algeria	2199567500
Spain	Trinidad and Tobago	2350491000
Japan	Oman	2371842048
USA	Egypt	2640490872
Belgium	Algeria	2968447617
Other Asia, nes	Indonesia	3221493000
Other Asia, nes	Malaysia	3333894000
Spain	Egypt	3459091000
Spain	Qatar	3612819000
Rep. of Korea	Indonesia	5059982955
India	Qatar	5185945728
Rep. of Korea	Oman	5220516775
Japan	United Arab Emirates	5314919936
Spain	Nigeria	5328340000
Rep. of Korea	Malaysia	5545938758
Rep. of Korea	Qatar	6457814051
Japan	Brunei Darussalam	6501688832
France	Algeria	6817041749
Japan	Qatar	7483083776
USA	Trinidad and Tobago	9060153268
Japan	Malaysia	12018380800
Japan	Australia	12158541824
Japan	Indonesia	13987595264
