# Supplementary material for: Machine learning approaches for predicting the link of the global trade network of liquefied natural gas
Source: PLoS One. 2025 Jul 30;20(7):e0326952. doi: 10.1371/journal.pone.0326952 (PMC12310025; doi:10.1371/journal.pone.0326952)
Supplement: S1 File — (ZIP) [file pone.0326952.s001.zip › LNG-data/LNG-2012.csv]

source	target	weight
Papua New Guinea	New Zealand	1000
Botswana	China	1150
South Africa	Eswatini	1200
Sao Tome and Principe	Gabon	1313
Gambia	Spain	1500
Ghana	Congo	1500
Congo	South Africa	1632
Papua New Guinea	Other Asia, nes	2000
Ireland	United Kingdom	2023
Singapore	South Africa	2060
Congo	France	2296
Benin	Togo	2415
France	USA	2932
Burkina Faso	Togo	3000
Gabon	France	3399.849
Angola	France	3500
Brunei Darussalam	China	3810
France	Italy	3898
France	Brazil	4221
USA	Dominican Rep.	4398
Congo	United Arab Emirates	4524
Gambia	United Arab Emirates	5028
Qatar	USA	5440
Botswana	Namibia	6631
Cameroon	USA	7127
South Africa	Germany	7368.21
Denmark	Sweden	7528
United Arab Emirates	Areas, nes	8200
Burkina Faso	Ghana	8985
Angola	Namibia	9202
Brunei Darussalam	USA	9326
Uganda	Rwanda	10122
Brunei Darussalam	Malaysia	10406
Sweden	USA	10782.88
Israel	Rep. of Korea	10928
Israel	USA	10928
USA	Australia	11429
Ghana	C魌e d'Ivoire	12240
Seychelles	United Arab Emirates	12824.193
Solomon Isds	Malaysia	16100
Oman	Germany	19360
Burundi	United Rep. of Tanzania	20020
Brunei Darussalam	France	20790
France	Denmark	21044
Zimbabwe	Zambia	21640
Kazakhstan	United Kingdom	23249
Mali	C魌e d'Ivoire	23680
Zimbabwe	South Africa	24155.5
Brunei Darussalam	Singapore	25829
China	Rep. of Korea	26275
Pakistan	Afghanistan	28000
Bosnia Herzegovina	Serbia	31292
Singapore	USA	33220
Rwanda	Kenya	33400
Pakistan	United Rep. of Tanzania	34000
Uganda	Kenya	35793
Saudi Arabia	Greece	37000
Belize	Honduras	40456
South Africa	Lesotho	40467
Uganda	United Arab Emirates	44564
Belize	Guatemala	45755
Bosnia Herzegovina	Russian Federation	46666
United Rep. of Tanzania	Egypt	55070
North Macedonia	Bulgaria	55864
FS Micronesia	USA	55915
Burundi	Zambia	62080
Slovakia	Other Europe, nes	63504
Uganda	Singapore	64580
United Arab Emirates	China	69100
Italy	Netherlands	79804
Turks and Caicos Isds	USA	90811
Uganda	Mauritius	106120
Denmark	Norway	111900
Niger	Nigeria	125130
Kyrgyzstan	Tajikistan	173030
FS Micronesia	Guam	180301
United Arab Emirates	USA	208133
Nigeria	Niger	330000
Uganda	France	333960
Uganda	United Rep. of Tanzania	416540
France	Germany	420555
Costa Rica	Honduras	423698
Costa Rica	Dominican Rep.	424470
Norway	Sweden	443500
Rwanda	United Rep. of Tanzania	545280
Costa Rica	Guatemala	733700
France	Netherlands	851577
France	Luxembourg	880263
Germany	Special Categories	966950
Costa Rica	Equatorial Guinea	995152
United Rep. of Tanzania	Singapore	1030000
Italy	France	1177514
USA	Singapore	1207499
Papua New Guinea	China	1360000
Italy	United Kingdom	1376624
USA	Mexico	1455995
Italy	Poland	1795599
Botswana	South Africa	1974676.687
Eswatini	South Africa	2086459.475
Portugal	Spain	2140709
Singapore	Other Asia, nes	2389320
Costa Rica	Colombia	2933845
Cambodia	Thailand	3515843
Turks and Caicos Isds	Bahamas	3518100
Mozambique	South Africa	3633065
France	United Kingdom	3719807
Namibia	South Africa	4060558
Jordan	Russian Federation	4601264
Italy	Austria	4728409
France	Belgium	4848764
Cambodia	China	5641910
United Arab Emirates	Oman	5723000
Costa Rica	Trinidad and Tobago	6121772
Lesotho	South Africa	6318925.444
Singapore	Rep. of Korea	7878540
Sweden	Netherlands	8150000
Dominican Rep.	USA	9023714
USA	Egypt	9679876
Costa Rica	Angola	9778759
Sweden	Norway	10830000
Cambodia	Viet Nam	11964071
Mexico	Trinidad and Tobago	16151130
Cambodia	Indonesia	18065637
Brazil	Spain	25009740
Italy	Germany	26315494
Mexico	Yemen	28154255
Greece	Italy	31412232
Argentina	USA	32265082
Spain	United Kingdom	32837925
Greece	Spain	39488410
Mexico	Indonesia	40985759
Japan	Brazil	50458000
Thailand	Trinidad and Tobago	51019240
USA	Nigeria	53422416
Chile	Norway	53923410
India	USA	54473000
Brazil	Portugal	54647200
Rep. of Korea	Algeria	55242770
Argentina	Egypt	55459374
Portugal	Trinidad and Tobago	56142582
Other Asia, nes	Norway	57000000
Rep. of Korea	USA	57063619
China	Algeria	58167000
Other Asia, nes	Algeria	58266000
United Kingdom	Egypt	58483220
Argentina	Nigeria	60041886
Rep. of Korea	Norway	60158304
Thailand	Nigeria	60499992
Brazil	France	60538000
Italy	Norway	61212437
Other Asia, nes	Trinidad and Tobago	61273000
Papua New Guinea	Australia	61431012
Greece	Equatorial Guinea	63004000
Japan	France	63395000
China	Oman	63488492
Other Asia, nes	Spain	64632288
Spain	France	65936813
Canada	Trinidad and Tobago	69443748
Greece	Nigeria	69498429
Spain	Italy	71149144
India	Indonesia	71865000
Mexico	USA	79035092
Italy	Spain	91977832
USA	Norway	94056095
United Kingdom	Algeria	94146660
France	Norway	94904896
Italy	Egypt	96932382
Costa Rica	USA	107791848
Rep. of Korea	Belgium	110641644
Spain	Netherlands	111530000
Greece	Egypt	115614777
India	Niger	116750000
Portugal	Qatar	118956988
United Kingdom	Nigeria	120319448
USA	Qatar	121446541
Mexico	Nigeria	123687055
Dominican Rep.	Qatar	127056107
India	Spain	128743268
Other Asia, nes	Equatorial Guinea	129295271
Japan	Belgium	130895000
USA	Yemen	131245366
Brazil	Norway	132905600
Canada	USA	148572366
Chile	Egypt	151323400
Japan	Spain	154819008
Mexico	Peru	159684966
Argentina	Spain	161648600
Argentina	Norway	162960445
China	Trinidad and Tobago	163274000
Japan	Algeria	164986000
Brazil	Belgium	164987400
Greece	Norway	169607761
Portugal	Egypt	173967832
Thailand	Qatar	180171008
Canada	Qatar	184839262
United Kingdom	Norway	188221878
Mexico	Qatar	204782739
Chile	Yemen	227802000
Other Asia, nes	Egypt	246232333
Chile	Guinea	248428800
Other Asia, nes	Australia	254176212
Japan	USA	271364000
Japan	Trinidad and Tobago	273536992
Dominican Rep.	Trinidad and Tobago	275001855
Spain	Belgium	278207000
State of Palestine	Israel	284664648
Thailand	Peru	289699520
China	Egypt	292417440
Japan	Yemen	297219008
China	Nigeria	301870877
Jordan	Saudi Arabia	310609445
India	Yemen	329417000
Brazil	Nigeria	362610590
Rep. of Korea	Equatorial Guinea	365559719
China	Russian Federation	379081516
Thailand	Yemen	391850024
Japan	Norway	405929984
Argentina	Qatar	477539588
India	Algeria	480928472
Greece	Algeria	555218910
China	Yemen	600536105
Rep. of Korea	Egypt	601831243
India	Egypt	622200000
France	Egypt	633706375
Brazil	Trinidad and Tobago	637485200
Italy	Algeria	719916879
Rep. of Korea	Brunei Darussalam	772758035
Spain	Egypt	779408900
Kazakhstan	Russian Federation	806931300
Japan	Peru	818585984
Brazil	Qatar	829289700
Rep. of Korea	Australia	831903045
Rep. of Korea	Trinidad and Tobago	832056747
Japan	Egypt	1036718976
France	Qatar	1044379121
Spain	Norway	1139568800
USA	Trinidad and Tobago	1235746342
Other Asia, nes	Nigeria	1247859615
India	Nigeria	1251514024
Portugal	Nigeria	1275079120
France	Nigeria	1505719659
Spain	Trinidad and Tobago	1667770000
Rep. of Korea	Nigeria	1812872982
China	Malaysia	1852463000
Other Asia, nes	Indonesia	1856520983
Chile	Trinidad and Tobago	2015523000
Spain	Peru	2026262000
Rep. of Korea	Russian Federation	2163470202
Argentina	Trinidad and Tobago	2335778845
China	Indonesia	2420380271
South Africa	Mozambique	2525431000
Rep. of Korea	Yemen	2587681082
Spain	Algeria	2730001600
France	Algeria	2759101318
Spain	Qatar	2777567000
Japan	Equatorial Guinea	2793047040
Other Asia, nes	Malaysia	2883501362
Belgium	Qatar	2910080000
China	Australia	3561800115
Spain	Nigeria	3955960600
Japan	Oman	3975651072
Rep. of Korea	Malaysia	4082068188
Italy	Qatar	4116256470
Rep. of Korea	Oman	4127303685
Japan	Nigeria	4782703104
China	Qatar	4982764750
Japan	United Arab Emirates	5536673792
Japan	Brunei Darussalam	5906042880
Other Asia, nes	Qatar	6123645100
Japan	Indonesia	6164183040
Rep. of Korea	Indonesia	7445008669
Japan	Russian Federation	8306162176
United Kingdom	Qatar	9907994852
Rep. of Korea	Qatar	10278183065
India	Qatar	10787848576
Japan	Malaysia	14608768000
Japan	Qatar	15658540032
Japan	Australia	15914605568
