# Supplementary material for: Machine learning approaches for predicting the link of the global trade network of liquefied natural gas
Source: PLoS One. 2025 Jul 30;20(7):e0326952. doi: 10.1371/journal.pone.0326952 (PMC12310025; doi:10.1371/journal.pone.0326952)
Supplement: S1 File — (ZIP) [file pone.0326952.s001.zip › LNG-data/LNG-2013.csv]

target	source	weight
Pakistan	Netherlands	1000
Sweden	Germany	1000
Uganda	Rwanda	1000
Bahamas	USA	1043
France	Brazil	1076
Ireland	Germany	1091
Congo	France	1128
Singapore	Germany	1200
Burundi	Kenya	1225
Rep. of Korea	Other Asia, nes	1353
Angola	France	1457
Ireland	United Kingdom	1535
South Africa	South Africa	1554
Luxembourg	Germany	1905
Qatar	China	1910
United Arab Emirates	Iraq	2064
Guinea	Mali	2437
France	Other Asia, nes	3120
C魌e d'Ivoire	USA	3199.6
Luxembourg	France	3251
Lao People's Dem. Rep.	Thailand	4013
Congo	South Africa	4091
Denmark	Germany	4239
France	Italy	4520
Pakistan	USA	5000
Luxembourg	Other Europe, nes	5223
Singapore	South Africa	5370
Mexico	Japan	5854
Uganda	United Arab Emirates	5966
Botswana	Namibia	6097
Burkina Faso	Mali	6988
Burkina Faso	C魌e d'Ivoire	7106
Denmark	Sweden	7134
Other Asia, nes	USA	7508
Guinea	China	9000
Gambia	China	9331
Australia	Rep. of Korea	9542
New Zealand	Rep. of Korea	9839
Switzerland	Qatar	10000
Switzerland	Netherlands	10060
United Arab Emirates	United Kingdom	10530.236
USA	Brazil	11217
Singapore	USA	11990
Singapore	Canada	12190
Burundi	Uganda	12400
C魌e d'Ivoire	China	13320
Rwanda	Italy	13525
Mongolia	Kazakhstan	16712
China	Rep. of Korea	16909
Nigeria	United Kingdom	17630
Zimbabwe	Botswana	18000
Belarus	Russian Federation	18960
C魌e d'Ivoire	Other Asia, nes	19090
Italy	Belgium	19170
Italy	France	19170
Italy	Germany	19170
Switzerland	Germany	19934
Kenya	United Arab Emirates	20180
Rwanda	United Arab Emirates	20700
Suriname	USA	20865
Switzerland	Belgium	21080
Malawi	South Africa	21100
Burkina Faso	Ghana	21764
Uganda	Zambia	23360
Brunei Darussalam	Singapore	24000
Zimbabwe	South Africa	24000
United Kingdom	Belgium	24104
Lithuania	Poland	28320
Samoa	New Zealand	33108
Slovakia	Czechia	33158
France	Denmark	33968
FS Micronesia	USA	34346
Israel	USA	36000
Senegal	Belgium	42762
Burundi	United Rep. of Tanzania	59360
Switzerland	Spain	59740
Burundi	Zambia	62060
FS Micronesia	Guam	68770
USA	Israel	73812
Italy	United Kingdom	76680
Rwanda	Kenya	76764.98
Rwanda	Marshall Isds	82200
Denmark	Norway	104400
Latvia	Poland	104420
France	Germany	105863
South Africa	Lesotho	109486.6
Timor-Leste	Malaysia	123797
Niger	Nigeria	147765
France	Netherlands	214633
Uganda	United Rep. of Tanzania	254410
Slovakia	Other Europe, nes	292568.154
Timor-Leste	Indonesia	358570
Timor-Leste	Australia	372000
Uganda	Mauritius	375900
Spain	Areas, nes	404103
Rwanda	United Rep. of Tanzania	596000
Myanmar	Singapore	612339
Uganda	France	665188
Nigeria	Niger	700000
France	United Kingdom	706400
France	Spain	783095
Lesotho	Other Asia, nes	855623.34
Cambodia	Malaysia	926183
Sweden	South Africa	988000
Singapore	Japan	1045230
France	Luxembourg	1078341
Eswatini	South Africa	1140069.65
Germany	Special Categories	1526513
Canada	USA	2206040
Singapore	Other Asia, nes	3158220
Portugal	Spain	3201664
Singapore	Indonesia	3600510
Namibia	South Africa	4450397
United Kingdom	United Kingdom	4732000
Botswana	South Africa	4772861.54
Cambodia	China	5219083
Costa Rica	Colombia	5747701
Singapore	Rep. of Korea	6487110
Sweden	Netherlands	7072000
Belgium	Egypt	8963580
United Arab Emirates	Oman	11939200
Kuwait	United Arab Emirates	12182000
Sweden	Norway	13181000
USA	United Arab Emirates	15660292
USA	Qatar	16707472
Thailand	Egypt	17359012
France	Belgium	19309151
Cambodia	Viet Nam	22866336
Cambodia	Indonesia	27465520
Italy	Algeria	28338716
Italy	Netherlands	31670151
Netherlands	Algeria	31745520
Portugal	Algeria	33801203
Canada	Trinidad and Tobago	35659084
Costa Rica	USA	39692610
France	Yemen	41195400
Brazil	France	41599400
Argentina	Belgium	41967472
Japan	France	43000000
Mexico	Indonesia	44092584
Portugal	USA	47600585
France	Norway	50556555
Netherlands	Nigeria	52334100
France	Egypt	53238453
Other Asia, nes	Trinidad and Tobago	55103000
China	Algeria	56700000
China	Netherlands	56867000
Thailand	Guinea	58798176
Other Asia, nes	Australia	60393000
Malaysia	Egypt	60420236
Argentina	Norway	60676441
India	France	61040388
Brazil	Portugal	61236900
Other Asia, nes	Brunei Darussalam	61239000
Other Asia, nes	Yemen	61600000
India	Brunei Darussalam	61712108
Rep. of Korea	Norway	61917692
Brazil	Algeria	61956900
Portugal	Egypt	62882063
Netherlands	Trinidad and Tobago	62915920
Rep. of Korea	Spain	63074449
Brazil	Egypt	63188000
Malaysia	Yemen	63644488
Other Asia, nes	Russian Federation	63957000
China	Angola	64104405
India	Norway	64847780
Rep. of Korea	Angola	64974268
India	Algeria	66837204
Brazil	Angola	70259500
Mexico	Norway	71881806
Portugal	Areas, nes	77166004
Spain	Italy	78586700
Costa Rica	Trinidad and Tobago	85868297
Spain	Egypt	86976500
Singapore	Qatar	87599500
Spain	France	88986500
USA	Yemen	91163957
Rep. of Korea	Panama	93244915
Mexico	United Kingdom	93932498
Mexico	Yemen	94890822
Brazil	Belgium	96444500
Malaysia	Norway	101556000
Thailand	France	104095188
China	Trinidad and Tobago	108401416
USA	Nigeria	111815850
Mexico	USA	116619999
Argentina	Egypt	116905153
Malaysia	Algeria	120639144
Chile	Qatar	120644400
Portugal	Norway	122047623
Japan	Angola	122664000
Rep. of Korea	Equatorial Guinea	122821013
USA	Norway	123739827
Malaysia	Qatar	123801832
Argentina	Portugal	124152857
Rep. of Korea	Belgium	124694632
Spain	Oman	126604000
Other Asia, nes	Spain	126742000
Rep. of Korea	Algeria	127011499
Japan	Spain	137648000
Italy	Spain	162253841
Argentina	Spain	163118545
United Kingdom	Trinidad and Tobago	167706924
Mexico	Trinidad and Tobago	171400189
Canada	Qatar	176016567
United Kingdom	Algeria	177823442
Other Asia, nes	Egypt	184404000
Thailand	Nigeria	235973276
Portugal	Qatar	237362483
Mexico	Spain	237541505
Brazil	Qatar	239087400
Spain	Portugal	241911000
Spain	United Kingdom	242761000
Malaysia	Nigeria	244296448
State of Palestine	Israel	276321892
Japan	Trinidad and Tobago	279536992
Jordan	Saudi Arabia	284776250
Chile	Yemen	285292500
Argentina	Nigeria	295471155
Mexico	Qatar	297002726
Japan	Norway	308948992
Brazil	Norway	311113900
India	Egypt	320687000
Malaysia	Brunei Darussalam	328336352
Dominican Rep.	Trinidad and Tobago	329524296
China	Nigeria	365227816
Mexico	Peru	373941058
Other Asia, nes	Equatorial Guinea	387288000
China	Equatorial Guinea	399103339
Japan	Algeria	423412992
China	Egypt	425796485
Netherlands	Norway	441005630
Greece	Algeria	445608058
Japan	Yemen	501700992
Rep. of Korea	Peru	510528197
Rep. of Korea	Trinidad and Tobago	519846205
India	Yemen	533143000
Other Asia, nes	Nigeria	571305000
Japan	Egypt	575393984
Mexico	Nigeria	582238307
Rep. of Korea	Egypt	599324703
Rep. of Korea	Australia	620208553
Brazil	Spain	621376300
India	Nigeria	678103316
Brazil	Nigeria	679129800
Japan	Peru	718163008
France	Nigeria	725351025
Portugal	Nigeria	848361271
United Kingdom	Norway	858904820
Spain	Norway	982115100
Thailand	Qatar	993237568
Spain	Peru	1110409000
China	Yemen	1117758927
Rep. of Korea	Brunei Darussalam	1140883948
France	Qatar	1216516584
Argentina	Qatar	1231318024
USA	Trinidad and Tobago	1290289018
Brazil	Trinidad and Tobago	1607204800
Spain	Trinidad and Tobago	1683560000
Rep. of Korea	Russian Federation	1840686326
Other Asia, nes	Indonesia	2022234000
Spain	Nigeria	2189240000
Argentina	Trinidad and Tobago	2203725945
Belgium	Qatar	2221090000
Japan	Equatorial Guinea	2237884928
Chile	Trinidad and Tobago	2254494700
China	Indonesia	2431189477
South Africa	Mozambique	2637454000
China	Malaysia	2657731394
Spain	Qatar	2658680000
Rep. of Korea	Nigeria	2769569225
Other Asia, nes	Malaysia	2936275000
Spain	Algeria	3135661100
France	Algeria	3176801028
China	Australia	3556624218
Rep. of Korea	Yemen	3590762688
Italy	Qatar	3742758915
Japan	Nigeria	3848590080
Japan	Oman	4040105984
Rep. of Korea	Malaysia	4313854540
Rep. of Korea	Oman	4331389571
Japan	Brunei Darussalam	5096778752
Japan	United Arab Emirates	5407134208
Rep. of Korea	Indonesia	5627368410
Japan	Indonesia	6261520896
Other Asia, nes	Qatar	6364619000
United Kingdom	Qatar	6404655122
China	Qatar	6761644983
Japan	Russian Federation	8565884928
India	Qatar	11252781696
Rep. of Korea	Qatar	13353575313
Japan	Malaysia	14942649344
Japan	Qatar	16061131776
Japan	Australia	17918949376
