# Supplementary material for: Machine learning approaches for predicting the link of the global trade network of liquefied natural gas
Source: PLoS One. 2025 Jul 30;20(7):e0326952. doi: 10.1371/journal.pone.0326952 (PMC12310025; doi:10.1371/journal.pone.0326952)
Supplement: S1 File — (ZIP) [file pone.0326952.s001.zip › LNG-data/LNG-2007.csv]

target	source	weight
Kuwait	Denmark	1000
Mali	United Arab Emirates	1018
Oman	United Kingdom	1026
Pakistan	Italy	1300
Seychelles	Mauritius	1401
Seychelles	United Arab Emirates	1528
Burundi	United Arab Emirates	1550
Tunisia	Italy	1650
China	Germany	1735
Albania	T黵kiye	1818
Czechia	Poland	1839
Seychelles	United Kingdom	1921
Seychelles	South Africa	1952
Saudi Arabia	USA	2000
Palau	USA	2448
Bahrain	China	2500
Kenya	Germany	3059
Zimbabwe	South Africa	3161
United Arab Emirates	Saudi Arabia	3301
Brunei Darussalam	USA	3504
Madagascar	China	3599
Luxembourg	France	3955
Brunei Darussalam	China	3969
Brunei Darussalam	Singapore	4129
Switzerland	Germany	4216
Morocco	Belgium	4312.113
USA	Israel	4907
Pakistan	Iran	5000
France	Germany	7102
Canada	Trinidad and Tobago	8385
New Zealand	Rep. of Korea	8867
Cameroon	France	9400
France	Italy	9469
USA	Norway	9484
USA	Pakistan	9486
Cook Isds	New Zealand	9711
Gabon	United Arab Emirates	12108
Zimbabwe	Botswana	13040.9
Viet Nam	United Kingdom	15056
Ghana	China	15504
Gambia	Senegal	16000
Libya	United Arab Emirates	17361
Malawi	Zambia	17500
Zimbabwe	Mozambique	18634
Montenegro	Albania	19340
Morocco	Italy	19900
Nigeria	Germany	23084
Malawi	South Africa	24462
France	Denmark	33140
USA	Rep. of Korea	39994
Burkina Faso	Ghana	41088
Saudi Arabia	Rep. of Korea	46000
C魌e d'Ivoire	China	53352
France	Switzerland	54445
Albania	Greece	58336
Qatar	United Arab Emirates	58700
United Arab Emirates	Kuwait	66000
USA	Barbados	66414
Burundi	Kenya	75540
Luxembourg	Germany	78674
Sweden	Denmark	84000
Other Asia, nes	Germany	96740
Slovenia	Other Europe, nes	97470
FS Micronesia	USA	97562
Mauritania	France	99662
Pakistan	United Kingdom	109700
Montenegro	Croatia	115340
Uganda	South Africa	119380
Uganda	United Arab Emirates	120291
Slovenia	Germany	130850
Uganda	USA	134300
Uganda	Bermuda	136460
Rwanda	Kenya	170076
Jordan	Lebanon	173700
Uganda	Mauritius	181180
Namibia	Botswana	188289
Norway	United Kingdom	189000
Sweden	Norway	209000
Sudan (...2011)	China	209715
Libya	Greece	264121
Nigeria	France	272127
Bosnia Herzegovina	Croatia	303000
Botswana	Namibia	307736
Montenegro	Italy	336090
Uganda	Singapore	362760
France	France	445028
Uganda	France	717260
Cambodia	Viet Nam	720409
Costa Rica	Colombia	801399
Dominican Rep.	Nigeria	841283
Kyrgyzstan	Uzbekistan	999130
Eswatini	South Africa	1165880
Costa Rica	Netherlands Antilles (...2010)	1317101
Viet Nam	Oman	1407535
Sweden	Finland	1553000
Viet Nam	Philippines	1607097
Luxembourg	Belgium	1714844
Costa Rica	Venezuela	2075005
Viet Nam	Rep. of Korea	2186375
Uganda	Kenya	2544622
Kenya	Mauritius	2654725
Canada	USA	3182411
France	United Kingdom	3638344
Costa Rica	Aruba	3815564
Namibia	South Africa	3986471
Slovenia	Italy	4317750
France	Luxembourg	4724876
Dominican Rep.	Trinidad and Tobago	5314338
Thailand	Malaysia	8084582
Costa Rica	USA	8385621
Viet Nam	Other Asia, nes	8604854
Spain	Portugal	10959785.99
Viet Nam	Singapore	14471788
Botswana	South Africa	19265636
Lesotho	South Africa	19998753.56
Mexico	Algeria	30911979
France	Trinidad and Tobago	34103853
Spain	Italy	34600079.7
Costa Rica	Dominican Rep.	35155680
Viet Nam	Thailand	36644043
Jordan	Bahrain	36806600
Russian Federation	USA	37572774
France	Belgium	38151718
France	Norway	41390010
Cambodia	Thailand	45154168
Viet Nam	China	47822436
Costa Rica	Trinidad and Tobago	51979021
Viet Nam	Malaysia	53723921
Norway	Egypt	55398000
Rep. of Korea	United Arab Emirates	56672603
China	Oman	59291324
Other Asia, nes	Trinidad and Tobago	59300000
Other Asia, nes	Equatorial Guinea	60252000
Spain	France	61811594.78
India	United Arab Emirates	62165000
Norway	USA	62476000
Spain	Oman	62864700
China	Nigeria	63449608
Spain	Norway	63501500
India	Malaysia	64188000
Russian Federation	Indonesia	64668626
USA	South Africa	67411314
Belgium	Algeria	104677426
United Kingdom	Egypt	115338506
Other Asia, nes	Algeria	118816000
Other Asia, nes	Australia	120291000
Russian Federation	Areas, nes	130902300
United Kingdom	Qatar	177876973
Rep. of Korea	Nigeria	178655172
Rep. of Korea	Algeria	183670873
State of Palestine	Israel	184217687.2
Other Asia, nes	Oman	193252771
Jordan	Saudi Arabia	196498608
USA	Equatorial Guinea	200091989
India	Oman	203082992
USA	Qatar	209241071
India	Trinidad and Tobago	233313008
Other Asia, nes	Nigeria	245692000
India	Algeria	250547008
United Kingdom	Trinidad and Tobago	254949716
Japan	Equatorial Guinea	269305984
Rep. of Korea	Trinidad and Tobago	275975905
Mexico	Nigeria	310719126
Mexico	Trinidad and Tobago	310743521
China	Algeria	312668320
France	Nigeria	411272539
Rep. of Korea	Australia	421697008
Japan	Trinidad and Tobago	432265984
India	Nigeria	434316992
Other Asia, nes	Qatar	458510272
Mexico	Egypt	481302687
United Kingdom	Algeria	515375576
Mexico	USA	521819463
USA	Mexico	576993017
Rep. of Korea	Brunei Darussalam	589944306
Japan	Algeria	595305984
Spain	Libya	603031000
France	Egypt	605009032
Japan	Nigeria	657100032
Other Asia, nes	Egypt	746234747
Japan	USA	892785024
USA	Algeria	990330482
Belgium	Qatar	1061236376
Rep. of Korea	Egypt	1122452928
USA	Nigeria	1174149860
Japan	Egypt	1223218048
USA	Egypt	1441752048
Spain	Trinidad and Tobago	1698652000
South Africa	Mozambique	1745375872
Portugal	Nigeria	2055099969
China	Australia	2477712128
Spain	Algeria	2778297442
Other Asia, nes	Malaysia	3062036261
Spain	Egypt	3256460000
Spain	Qatar	3502040000
Other Asia, nes	Indonesia	3592432156
Japan	Oman	3623887104
Rep. of Korea	Indonesia	3754864670
France	Algeria	4485595288
Rep. of Korea	Oman	4792486824
Japan	United Arab Emirates	5571606016
USA	Trinidad and Tobago	5846875486
Spain	Nigeria	6062893191
Rep. of Korea	Malaysia	6161170188
India	Qatar	6280886656
Japan	Brunei Darussalam	6438965248
Rep. of Korea	Qatar	8031304696
Japan	Qatar	8172318208
Japan	Australia	12073754624
Japan	Malaysia	13274076160
Japan	Indonesia	13591715840
