# Supplementary material for: Machine learning approaches for predicting the link of the global trade network of liquefied natural gas
Source: PLoS One. 2025 Jul 30;20(7):e0326952. doi: 10.1371/journal.pone.0326952 (PMC12310025; doi:10.1371/journal.pone.0326952)
Supplement: S1 File — (ZIP) [file pone.0326952.s001.zip › LNG-data/LNG-2005.csv]

target	source	weight
Philippines	Japan	1036
Timor-Leste	Malaysia	1048
Gabon	China	1114
Timor-Leste	Singapore	1175
Malaysia	China, Hong Kong SAR	1200
Viet Nam	Singapore	1314
Bahamas	USA	1497
Australia	Australia	1500
Seychelles	Mauritius	1516
Mauritania	France	1526
Cook Isds	New Zealand	1606
Zimbabwe	Botswana	1835
Gambia	United Kingdom	2000
Malaysia	USA	2000
Comoros	United Arab Emirates	2152
Samoa	New Zealand	2360
Ecuador	USA	2619
United Arab Emirates	Oman	2828
Luxembourg	France	2978
Other Asia, nes	Germany	3000
Saudi Arabia	Germany	3000
Gabon	Togo	3476
FS Micronesia	Guam	3662
France	Italy	3683
France	Switzerland	3683
Gabon	Singapore	3999
Mexico	Dem. People's Rep. of Korea	4171
Ireland	Areas, nes	4357
Morocco	Belgium	4700.272
United Arab Emirates	Saudi Arabia	4829
Zimbabwe	South Africa	5643
Other Asia, nes	USA	6228
France	United Kingdom	7366
Cambodia	China	8850
Guinea	USA	9091
Morocco	France	9336.885
Romania	T黵kiye	9480
FS Micronesia	Rep. of Korea	10680
Sweden	Russian Federation	11000
France	USA	11050
Luxembourg	Belgium	11118
United Arab Emirates	Kuwait	12194
China	Rep. of Korea	12751
Togo	India	14764
Gambia	Germany	16000
Timor-Leste	Australia	16165
United Arab Emirates	United Kingdom	16585
Togo	Ghana	17000
United Arab Emirates	USA	18542
Gabon	United Arab Emirates	20029
Bolivia (Plurinational State of)	USA	21064.883
Uganda	United Arab Emirates	22240
Mali	Benin	23000
Indonesia	Kuwait	24493
France	Netherlands	25782
Ethiopia	Kenya	29280
France	Sweden	29466
Mozambique	South Africa	36307
United Rep. of Tanzania	Kenya	36939
Chile	Peru	39589
Ghana	USA	43140
Sweden	Norway	50000
Costa Rica	El Salvador	50180
Bosnia Herzegovina	Croatia	61960
United Kingdom	Norway	66990
Iran	Singapore	80000
Indonesia	Singapore	90387
FS Micronesia	USA	99247
China	Myanmar	100000
Slovenia	Other Europe, nes	113048
Luxembourg	Germany	115485
Rwanda	Kenya	119803
Viet Nam	Rep. of Korea	127113
Uganda	Singapore	156100
France	Russian Federation	165744
United Rep. of Tanzania	Zambia	192000
Timor-Leste	Indonesia	202084
Mongolia	China	210509
France	Germany	224675
Botswana	Namibia	239407
China	Thailand	370000
Costa Rica	Panama	414000
Uganda	Bahrain	445117
Cambodia	Viet Nam	448260
United Arab Emirates	Qatar	510990
Seychelles	United Arab Emirates	930633
Ethiopia	Yemen	996000
Seychelles	Malaysia	1003950
Kenya	Bahrain	1133500
Pakistan	South Africa	1385000
Australia	Areas, nes	1765639
Pakistan	Malaysia	1793614
Israel	Areas, nes	1838231
Albania	T黵kiye	2279748
Slovenia	Italy	2309212
Uganda	Kenya	2329268
North Macedonia	Russian Federation	3140200
Viet Nam	Other Asia, nes	3299630
Albania	Ukraine	3730921
United Rep. of Tanzania	Bahrain	4116873
Albania	Greece	4400416
Namibia	South Africa	4501714
Israel	Switzerland	4573376
Eswatini	Mozambique	4927603
Albania	Croatia	5404333
Albania	Italy	6581525
France	Belgium	7314815
USA	Mexico	7497631
Viet Nam	Malaysia	9128269
Jordan	Libya	9929357
Ireland	United Kingdom	10478310
Costa Rica	Trinidad and Tobago	12144588
Canada	USA	12935914
Portugal	Algeria	24304381
Botswana	South Africa	24657144
Cambodia	Thailand	27254891
Israel	Italy	31637699
Lesotho	South Africa	42821679.04
France	Oman	43881524
Spain	France	45369900
United Kingdom	Trinidad and Tobago	47476500
USA	Oman	53545580
Portugal	Oman	55481693
Japan	Algeria	55652000
India	Oman	57391000
Spain	Australia	60424000
USA	Qatar	60662609
Rep. of Korea	United Arab Emirates	61773645
Jordan	Algeria	67104978
Costa Rica	Venezuela	71620220
India	Australia	113949840
Belgium	Trinidad and Tobago	118172819
India	Saudi Arabia	124757264
Belgium	Qatar	125932784
Dominican Rep.	Areas, nes	170414383.1
Jordan	Saudi Arabia	175253286
Other Asia, nes	Oman	176125000
USA	Malaysia	211636417
Viet Nam	Thailand	212773891
Spain	Italy	217393000
Spain	United Arab Emirates	217683000
Spain	Malaysia	241538000
USA	Nigeria	242970432
Rep. of Korea	Egypt	269843585
Spain	Trinidad and Tobago	319037500
Other Asia, nes	Australia	319918000
United Kingdom	Algeria	328220115
France	Nigeria	438071239
Rep. of Korea	Brunei Darussalam	593593717
France	Egypt	626046519
Spain	Libya	692143000
Rep. of Korea	Australia	748293546
Japan	Oman	974017024
Portugal	Nigeria	1220899539
Spain	Oman	1221840000
Japan	USA	1249533952
Mexico	USA	1305678885
Belgium	Algeria	2183924144
Spain	Egypt	2247430000
USA	Egypt	2327939032
USA	Algeria	2708835643
Other Asia, nes	Malaysia	3025879000
Spain	Algeria	3470145000
Other Asia, nes	Indonesia	3601246000
Spain	Qatar	3667735300
Spain	Nigeria	3751629750
India	Qatar	4088930752
Rep. of Korea	Oman	4243884479
Rep. of Korea	Malaysia	4687705423
Japan	United Arab Emirates	5128390144
France	Algeria	5257941415
Rep. of Korea	Indonesia	5501726412
Rep. of Korea	Qatar	6210677233
Japan	Brunei Darussalam	6269373952
Japan	Qatar	6330545152
Japan	Australia	10151845888
USA	Trinidad and Tobago	10303644689
Japan	Malaysia	13596978176
Japan	Indonesia	14257433600
