# Supplementary material for: Machine learning approaches for predicting the link of the global trade network of liquefied natural gas
Source: PLoS One. 2025 Jul 30;20(7):e0326952. doi: 10.1371/journal.pone.0326952 (PMC12310025; doi:10.1371/journal.pone.0326952)
Supplement: S1 File — (ZIP) [file pone.0326952.s001.zip › LNG-data/LNG-2004.csv]

target	source	weight
Spain	Germany	1248
Brunei Darussalam	Singapore	1430
Gabon	United Arab Emirates	1908
Timor-Leste	Singapore	1995
Other Asia, nes	Germany	2000
Gabon	China	2164
United Kingdom	Netherlands	2546
Ecuador	USA	2566
Cabo Verde	Portugal	2707
Singapore	United Kingdom	2918
Seychelles	Singapore	3396
Ireland	Belgium	3673
United Rep. of Tanzania	Kenya	3959
Guyana	USA	4055
FS Micronesia	Other Asia, nes	5831
Belgium	Luxembourg	7364
Timor-Leste	Australia	8131
United Kingdom	Belgium	8834
Cambodia	China	9010
Croatia	Italy	9126
Botswana	Zambia	12069
Singapore	USA	15138
United Rep. of Tanzania	South Africa	17228
Bahamas	USA	17736
Togo	China	19200
Singapore	Australia	19756
Mauritania	France	19820
Papua New Guinea	Philippines	20000
Saudi Arabia	United Kingdom	22000
FS Micronesia	Guam	31964
Kiribati	Australia	32488
Rwanda	Kenya	39653
France	Italy	40504
Sweden	Poland	43000
Botswana	Zimbabwe	43701
France	Switzerland	47869
France	France	51551
FS Micronesia	Australia	62476
Singapore	China	63459
Chile	Peru	67580
Togo	Nigeria	68256
Oman	United Arab Emirates	78193
Papua New Guinea	Australia	80000
Serbia and Montenegro (...2005)	Bosnia Herzegovina	80500
Sweden	Norway	97000
Timor-Leste	Indonesia	147526
Singapore	India	204845
Singapore	Germany	233905
Ethiopia	Yemen	270330
Canada	Canada	333676
China	Thailand	400000
France	United Kingdom	471322
Luxembourg	Belgium	532077
Slovenia	Italy	681560
Spain	Portugal	723192
Viet Nam	Rep. of Korea	734576
Viet Nam	Other Asia, nes	856284
Botswana	Namibia	893874
Indonesia	Thailand	945195
Belarus	Russian Federation	977628
Albania	Italy	1008859
Albania	Switzerland	1303922
Albania	France	1574950
Indonesia	Malaysia	1646175
Israel	France	2040000
Viet Nam	Singapore	2074235
Uganda	Kenya	2976232
Costa Rica	United Kingdom	3501381
Eswatini	South Africa	3949211
Albania	Greece	4067872
Namibia	South Africa	4195525
France	Belgium	4484922
Portugal	Oman	4685816
Viet Nam	Indonesia	5953180
Israel	Russian Federation	6163000
USA	United Arab Emirates	6449269
Costa Rica	Equatorial Guinea	8727388
Viet Nam	Malaysia	9056957
Indonesia	Singapore	10803862
United Rep. of Tanzania	United Arab Emirates	11272657
Poland	Lithuania	11646130
Israel	Italy	12168000
India	Bahrain	12550000
Israel	Switzerland	13713000
Costa Rica	Colombia	14137369
Albania	Croatia	18786147
Cambodia	Thailand	23160882
Botswana	South Africa	24627690
Costa Rica	Trinidad and Tobago	27654620
Ireland	United Kingdom	30737024.79
France	Spain	30812669
Rep. of Korea	Spain	36083729
Lesotho	South Africa	37434983.27
Canada	USA	37883902
Costa Rica	Venezuela	40830233
Spain	France	41653500
France	Oman	44956008
North Macedonia	Russian Federation	47782180
USA	South Africa	51174327
Japan	Trinidad and Tobago	55469000
Spain	Malaysia	60096500
Other Asia, nes	Oman	60415000
USA	Spain	60720580
Rep. of Korea	United Arab Emirates	60916661
Other Asia, nes	Nigeria	61241000
Rep. of Korea	Austria	62500903
Dominican Rep.	Areas, nes	74037970.77
Spain	Italy	79605700
Japan	Nigeria	111917000
Rep. of Korea	Nigeria	117547251
Portugal	Qatar	119428964
Viet Nam	Thailand	123707920
Other Asia, nes	United Arab Emirates	134404200
Spain	United Arab Emirates	152567000
Jordan	Saudi Arabia	179043696
USA	Oman	197729816
Rep. of Korea	Algeria	224067752
USA	Nigeria	237298016
USA	Qatar	260138395
Rep. of Korea	Australia	285191578
USA	Australia	313365002
Other Asia, nes	Malaysia	330736000
USA	Malaysia	357951045
Other Asia, nes	Indonesia	372624600
France	Nigeria	441580751
Spain	Libya	470594000
Spain	Oman	780157000
Rep. of Korea	Brunei Darussalam	837567610
Portugal	Nigeria	888294532
Japan	Oman	1109135000
Japan	USA	1228579000
Belgium	Algeria	1401602335
India	Qatar	1663582144
USA	Algeria	2217492754
Spain	Qatar	3070460000
France	Algeria	3076494784
Spain	Nigeria	3475340000
Rep. of Korea	Oman	4411051312
Rep. of Korea	Malaysia	4638160328
Spain	Algeria	5165576700
Rep. of Korea	Indonesia	5290383711
Japan	United Arab Emirates	5299294000
Rep. of Korea	Qatar	5817744703
Japan	Brunei Darussalam	6098658000
Japan	Qatar	6822730000
Japan	Australia	8161369000
USA	Trinidad and Tobago	8276854727
Japan	Malaysia	12379887000
Japan	Indonesia	15703625000
Mexico	USA	5.22132E+11
