# Supplementary material for: Machine learning approaches for predicting the link of the global trade network of liquefied natural gas
Source: PLoS One. 2025 Jul 30;20(7):e0326952. doi: 10.1371/journal.pone.0326952 (PMC12310025; doi:10.1371/journal.pone.0326952)
Supplement: S1 File — (ZIP) [file pone.0326952.s001.zip › LNG-data/LNG-2010.csv]

target	source	weight
Sudan (...2011)	Egypt	1209
Brunei Darussalam	Malaysia	1360
Brunei Darussalam	France	1370.6
Viet Nam	Switzerland	1455
Spain	Venezuela	1775.32
Mexico	Germany	1782
United Kingdom	Spain	1858
Sudan (...2011)	Italy	1865
United Kingdom	Belgium	1869
Ireland	United Kingdom	2149
Libya	United Kingdom	2150
Angola	Namibia	2194
Qatar	United Kingdom	2622
Zimbabwe	United Arab Emirates	2710
Bahrain	China	3000
Ghana	Australia	3222.545
Mauritania	Belgium	3275
Gambia	Senegal	3500
Serbia	Bulgaria	3528
Brunei Darussalam	USA	4039.95
Bahamas	USA	4218
Palau	Guam	4278
Kuwait	France	5000
Congo	France	5190
Iran	Germany	5250
Libya	Egypt	5500
Brunei Darussalam	Singapore	5502
Cameroon	France	5503
Malaysia	Papua New Guinea	5582
Libya	Other Europe, nes	5626
Rwanda	Uganda	5750
Israel	Egypt	6000
Kuwait	USA	6000
Mexico	Netherlands	6805
Kuwait	United Arab Emirates	8000
Nigeria	Andorra	8468
Rwanda	Kenya	8840
Malaysia	Singapore	9086
Seychelles	Mauritius	9265.15
Ghana	South Africa	10897.633
Trinidad and Tobago	USA	12176
Zimbabwe	South Africa	12366.74
Mozambique	Singapore	13868
France	Denmark	13974
France	China, Hong Kong SAR	13974
United Rep. of Tanzania	Kenya	14000
Zimbabwe	Zambia	15800
Zimbabwe	Egypt	18260
Nigeria	Iceland	18840
Namibia	China	19440
Spain	Portugal	19620
Luxembourg	Germany	20259
New Zealand	Rep. of Korea	22159
Mauritania	France	29773
Luxembourg	Other Europe, nes	31263
Libya	Rep. of Korea	33571
Latvia	Poland	34000
Libya	Germany	35949
Uganda	Saudi Arabia	38200
Seychelles	United Arab Emirates	40630
Spain	Germany	42186.289
Mauritania	Greece	44048
Libya	China	44798
Cook Isds	New Zealand	46000
Slovakia	Czechia	47999
France	Italy	55897
Algeria	USA	56927
Luxembourg	France	56978
Malawi	South Africa	84000
Burkina Faso	Ghana	99485
Tonga	Fiji	102772
Libya	United Arab Emirates	111249
FS Micronesia	Guam	111836
C魌e d'Ivoire	China	118024
Burundi	Kenya	127800
Libya	Netherlands	130510
Italy	United Kingdom	133172
Niger	Nigeria	139175
Mozambique	South Africa	168761
Uganda	Kenya	179260
Uganda	United Arab Emirates	181010
Uganda	United Rep. of Tanzania	239780
Botswana	Eswatini	245960
Luxembourg	Belgium	272133
Namibia	Botswana	299148
Rwanda	United Rep. of Tanzania	309900
Botswana	Namibia	389902
Norway	Sweden	480000
Finland	Russian Federation	531420
Sweden	Finland	754000
Norway	United Kingdom	779799
Slovakia	Belgium	869790
Sweden	Norway	934000
Cambodia	Other Asia, nes	935864
Bosnia Herzegovina	Croatia	1754280
Cambodia	China	2248397
France	Luxembourg	2424515
France	Germany	2854220
Costa Rica	Dominican Rep.	2963924
Norway	Belgium	3132869
Eswatini	South Africa	3195718.41
Slovakia	Switzerland	3348540
Spain	Nicaragua	3586770
Cambodia	Thailand	3874700
Botswana	South Africa	4192986.742
Namibia	South Africa	4519255
Sweden	Netherlands	9100000
Slovakia	Austria	11403200
Slovakia	United Kingdom	11863500
France	Belgium	12908620
Viet Nam	China	13898000
Lesotho	South Africa	24746620.49
Canada	USA	28046461
Canada	Norway	30459338
Greece	Qatar	31541696
Dominican Rep.	USA	39344029
Canada	Peru	39881070
Slovakia	Other Europe, nes	43273653.85
Cambodia	Viet Nam	43922105
China	Trinidad and Tobago	49107000
Other Asia, nes	Norway	54666989
India	South Africa	55497000
Mexico	Egypt	56384081
Spain	Belgium	57020500
China	Belgium	57787000
Belgium	Malaysia	58180700
China	Egypt	58362770
Belgium	Egypt	58478400
Portugal	Qatar	59296194
Japan	Algeria	59710000
China	Equatorial Guinea	60089571
India	Egypt	60569000
Belgium	Nigeria	61345600
Brazil	United Kingdom	61545300
India	Pakistan	62064000
Mexico	Yemen	62404426
Greece	Equatorial Guinea	63009926
Spain	Oman	63664400
Rep. of Korea	Belgium	64289422
Belgium	Norway	64396600
China	United Arab Emirates	64468442
France	Yemen	65870646
Italy	Equatorial Guinea	65938106
Brazil	Equatorial Guinea	66539900
Belgium	Rep. of Korea	67441400
Brazil	USA	69188442
Spain	France	74412572
United Kingdom	Egypt	85702294
Spain	USA	85725100
Brazil	United Arab Emirates	90140400
Costa Rica	Trinidad and Tobago	100379099
USA	United Arab Emirates	101268859
Japan	Trinidad and Tobago	114020000
Mexico	Peru	114913629
Portugal	Trinidad and Tobago	115346522
Rep. of Korea	Norway	117376149
Chile	Algeria	117501700
Japan	Yemen	118961000
Greece	Algeria	119901694
Chile	Equatorial Guinea	122639000
Italy	Norway	122885794
Brazil	Peru	124008000
Chile	Yemen	129074500
India	Saudi Arabia	129601000
China	Nigeria	129953187
India	Yemen	137512992
Greece	Italy	157344159
Argentina	Qatar	165531300
India	Nigeria	174824000
Chile	Qatar	176434380
United Kingdom	Yemen	186022473
Rep. of Korea	United Arab Emirates	187644073
Other Asia, nes	Egypt	191030000
India	Areas, nes	213496992
Jordan	Bahrain	222119062
Canada	Qatar	223704813
France	Norway	225804785
Italy	Trinidad and Tobago	228660139
Spain	Morocco	232010726.9
Rep. of Korea	USA	232378506
United Kingdom	Nigeria	239455255
Slovakia	France	245334000
Other Asia, nes	Equatorial Guinea	255354476
Spain	Libya	259095000
Spain	Yemen	262238000
India	Trinidad and Tobago	263200000
Chile	Egypt	264257500
Slovakia	Italy	271696000
Dominican Rep.	Trinidad and Tobago	294971172
France	Trinidad and Tobago	309384173
USA	Mexico	310679491
Other Asia, nes	Trinidad and Tobago	328957809
USA	Peru	329084837
Slovakia	Germany	350280910
Other Asia, nes	United Arab Emirates	357415424
USA	Norway	367111244
China	Russian Federation	380371013
Other Asia, nes	Oman	393163101
Italy	Egypt	404394104
Mexico	USA	411654774
Mexico	Qatar	413091293
Japan	Egypt	426201984
Brazil	Qatar	440337400
Other Asia, nes	Russian Federation	441385503
Chile	Trinidad and Tobago	461135600
Spain	Peru	468443000
USA	Yemen	523662660
China	Yemen	527133316
Rep. of Korea	Trinidad and Tobago	535626868
Japan	Equatorial Guinea	538323968
State of Palestine	Israel	547042358.3
USA	Nigeria	560252186
Canada	Trinidad and Tobago	565880849
Japan	USA	568465024
France	Egypt	618653058
Japan	Nigeria	632640000
Brazil	Trinidad and Tobago	647883200
Mexico	Indonesia	662554446
Brazil	Nigeria	666691000
USA	Qatar	667096618
United Kingdom	Norway	732210885
Rep. of Korea	Egypt	735350467
Mexico	Nigeria	782223522
Rep. of Korea	Brunei Darussalam	786575934
Chile	Guinea	796105300
Other Asia, nes	Australia	805537523
Other Asia, nes	Nigeria	856304918
United Kingdom	Algeria	871220152
Rep. of Korea	Nigeria	888725797
USA	Egypt	946535225
Rep. of Korea	Australia	1030434561
Argentina	Trinidad and Tobago	1107808930
China	Malaysia	1183945000
United Kingdom	Trinidad and Tobago	1210436844
China	Qatar	1211676531
Spain	Norway	1233920000
Rep. of Korea	Equatorial Guinea	1237353525
Rep. of Korea	Yemen	1653913349
China	Indonesia	1701424248
Portugal	Nigeria	1886182721
France	Qatar	1948080261
Spain	Egypt	1951550000
Other Asia, nes	Indonesia	1996282630
Italy	Algeria	2073421453
South Africa	Mozambique	2200099000
Spain	Trinidad and Tobago	2460807200
Japan	Oman	2859764992
Rep. of Korea	Russian Federation	2932807453
USA	Trinidad and Tobago	2950221760
France	Nigeria	3045714755
Other Asia, nes	Qatar	3080616473
Other Asia, nes	Malaysia	3084532316
Spain	Algeria	3410199400
China	Australia	3918731101
Spain	Qatar	4106289000
Italy	Qatar	4292774631
Belgium	Qatar	4295240000
Rep. of Korea	Oman	4556773377
Rep. of Korea	Malaysia	4744688784
Spain	Nigeria	4831105000
Japan	United Arab Emirates	5165625856
France	Algeria	5255324715
Rep. of Korea	Indonesia	5450977637
Japan	Brunei Darussalam	5848787968
Japan	Russian Federation	6030729216
Rep. of Korea	Qatar	7448536182
Japan	Qatar	7631548928
India	Qatar	7637636608
United Kingdom	Qatar	10172924345
Japan	Indonesia	12785003520
Japan	Australia	13277590528
Japan	Malaysia	13950436352
